# Supplementary material for: An inexpensive open source 3D-printed membrane feeder for human malaria transmission studies
Source: Malar J. 2018 Aug 3;17:282. doi: 10.1186/s12936-018-2436-9 (PMC6076392; doi:10.1186/s12936-018-2436-9)
Supplement: Supplementary file 1 — Additional file 1. Feeder bottom. 3D CAD file of the bottom part of the membrane feeder. [file 12936_2018_2436_MOESM1_ESM.obj]

#Produced by Art of Illusion 3.0.2, Thu Mar 22 11:27:24 GMT 2018
g Boolean_14
v 10.6073 -9.0295 -5.75816
v 10.6073 -10.0295 -5.75816
v 11.08982 -10.0295 -4.73796
v -10.81383 -9.0295 -2.58063
v -10.97942 -10.0295 -1.46429
v -10.81383 -10.0295 -2.58063
v -8.42442 -9.0295 -7.63262
v -8.42442 -10.0295 -7.63262
v -7.66652 -10.0295 -8.46882
v -5.92385 -9.0295 9.2248
v -5.92385 -10.0295 9.2248
v -6.83032 -10.0295 8.55252
v -10.97942 -9.0295 -1.46429
v -5.92385 -9.0295 -9.899
v -5.92385 -10.0295 -9.899
v -4.95586 -10.0295 -10.47919
v -6.83032 -9.0295 -9.22672
v -6.83032 -10.0295 -9.22672
v 10.0271 -9.0295 6.05196
v 10.6073 -10.0295 5.08397
v 10.0271 -10.0295 6.05196
v -11.0348 -10.0295 -0.3371
v -10.53961 -9.0295 -3.67537
v -10.53961 -10.0295 -3.67537
v -4.95586 -9.0295 -10.47919
v -3.93566 -10.0295 -10.96171
v -11.0348 -9.0295 -0.3371
v -10.97942 -10.0295 0.7901
v -9.0967 -9.0295 -6.72615
v -9.0967 -10.0295 -6.72615
v -2.87307 -9.0295 -11.34191
v -2.87307 -10.0295 -11.34191
v -1.77833 -10.0295 -11.61613
v 6.85426 -9.0295 -9.899
v 6.85426 -10.0295 -9.899
v 7.76073 -9.0295 -9.22672
v -0.66199 -9.0295 -11.78172
v -0.66199 -10.0295 -11.78172
v 0.4652 -10.0295 -11.8371
v 11.47002 -9.0295 3.00118
v 11.74423 -10.0295 1.90644
v 11.47002 -10.0295 3.00118
v 9.35482 -10.0295 6.95843
v 8.60687 -10.0295 7.78366
v 8.60687 -9.0295 7.78366
v -8.42442 -9.0295 6.95843
v -8.42442 -10.0295 6.95843
v -9.0967 -9.0295 6.05196
v -7.66652 -9.0295 7.79463
v -7.66652 -10.0295 7.79463
v 3.80348 -9.0295 -11.34191
v 3.80348 -10.0295 -11.34191
v 4.86606 -10.0295 -10.96171
v 10.6073 -9.0295 5.08397
v 11.08982 -10.0295 4.06376
v 5.88627 -9.0295 -10.47919
v 5.88627 -10.0295 -10.47919
v 8.59693 -9.0295 -8.46882
v 8.59693 -10.0295 -8.46882
v 9.35482 -10.0295 -7.63262
v -6.98579 -10.0295 -9.62696
v 10.0271 -9.0295 -6.72615
v 10.0271 -10.0295 -6.72615
v -9.29158 -10.0295 -7.08291
v -8.60761 -10.0295 -8.00514
v -9.67689 -10.0295 -5.75816
v -9.88186 -10.0295 -6.09808
v -10.75959 -10.0295 -3.97907
v -10.37278 -10.0295 -5.06014
v -11.03857 -10.0295 -2.8653
v -11.20705 -10.0295 -1.72954
v -11.26338 -10.0295 -0.58274
v -11.20705 -10.0295 0.56406
v 7.76073 -10.0295 -9.22672
v 4.86606 -9.0295 -10.96171
v -9.0967 -10.0295 6.05196
v -9.67689 -10.0295 5.08397
v -5.04405 -9.0295 9.75214
v -5.04405 -10.0295 9.75214
v -8.60761 -10.0295 6.83966
v 1.5924 -9.0295 -11.78172
v 1.5924 -10.0295 -11.78172
v 11.08982 -9.0295 -4.73796
v 11.47002 -10.0295 -3.67537
v 11.90983 -9.0295 -1.46429
v 11.90983 -10.0295 -1.46429
v 11.9652 -10.0295 -0.3371
v -9.67689 -9.0295 5.08397
v -10.15941 -10.0295 4.06376
v 1.64141 9.9705 11.60512
v 1.64141 -7.00777 11.60512
v 2.80629 -7.00777 11.43233
v 2.80629 9.9705 11.43233
v 5.05741 9.9705 10.74946
v 5.05741 -7.00777 10.74946
v 6.12196 -7.00777 10.24596
v 10.44284 9.9705 6.32975
v 10.44284 -7.00777 6.32975
v 11.04826 9.9705 5.31966
v 11.04826 -7.00777 5.31966
v 11.55176 9.9705 4.2551
v 11.55176 -7.00777 4.2551
v 11.94849 -7.00777 3.14632
v 11.94849 9.9705 3.14632
v 12.40742 9.9705 0.83911
v 12.40742 -7.00777 0.83911
v 12.4652 -7.00777 -0.3371
v 12.4652 9.9705 -0.3371
v 12.40742 9.9705 -1.5133
v 12.40742 -7.00777 -1.5133
v 12.23463 -7.00777 -2.67818
v 12.23463 9.9705 -2.67818
v 11.94849 -7.00777 -3.82051
v 11.55176 9.9705 -4.9293
v 11.55176 -7.00777 -4.9293
v 10.44284 9.9705 -7.00394
v 10.44284 -7.00777 -7.00394
v 9.74133 -7.00777 -7.94982
v 8.95049 9.9705 -8.82238
v 8.95049 -7.00777 -8.82238
v 8.07792 -7.00777 -9.61322
v 8.07792 9.9705 -9.61322
v 7.13205 -7.00777 -10.31473
v 7.13205 9.9705 -10.31473
v 5.05741 9.9705 -11.42365
v 5.05741 -7.00777 -11.42365
v 1.64141 9.9705 -12.27931
v 1.64141 -7.00777 -12.27931
v 0.4652 9.9705 -12.3371
v 0.4652 -7.00777 -12.3371
v -0.711 9.9705 -12.27931
v -0.711 -7.00777 -12.27931
v -1.87588 -7.00777 -12.10652
v -4.127 9.9705 -11.42365
v -4.127 -7.00777 -11.42365
v -6.20164 9.9705 -10.31473
v -6.20164 -7.00777 -10.31473
v -7.14752 9.9705 -9.61322
v -7.14752 -7.00777 -9.61322
v -8.02008 9.9705 -8.82238
v -8.02008 -7.00777 -8.82238
v -9.51243 9.9705 -7.00394
v -9.51243 -7.00777 -7.00394
v -10.11785 -7.00777 -5.99386
v -10.62135 9.9705 -4.9293
v -10.62135 -7.00777 -4.9293
v -11.01808 -7.00777 -3.82051
v -11.30422 9.9705 -2.67818
v -11.30422 -7.00777 -2.67818
v -11.47701 -7.00777 -1.5133
v -11.47701 9.9705 0.83911
v -11.47701 -7.00777 0.83911
v -11.01808 9.9705 3.14632
v -11.01808 -7.00777 3.14632
v -10.62135 -7.00777 4.2551
v -10.62135 9.9705 4.2551
v -10.11785 -7.00777 5.31966
v -10.11785 9.9705 5.31966
v -9.51243 -7.00777 6.32975
v -9.51243 9.9705 6.32975
v -8.81092 9.9705 7.27562
v -8.81092 -7.00777 7.27562
v -8.02008 9.9705 8.14819
v -8.02008 -7.00777 8.14819
v -7.14752 -7.00777 8.93903
v -3.01821 9.9705 11.14619
v -3.01821 -7.00777 11.14619
v 3.94862 -7.00777 11.14619
v 3.94862 9.9705 11.14619
v 6.12196 9.9705 10.24596
v 7.13205 -7.00777 9.64054
v 7.13205 9.9705 9.64054
v 8.07792 -7.00777 8.93903
v 8.07792 9.9705 8.93903
v 8.95049 -7.00777 8.14819
v 8.95049 9.9705 8.14819
v 9.74133 -7.00777 7.27562
v 9.74133 9.9705 7.27562
v 12.23463 -7.00777 2.00399
v 12.23463 9.9705 2.00399
v 11.94849 9.9705 -3.82051
v 11.04826 -7.00777 -5.99386
v 11.04826 9.9705 -5.99386
v 6.12196 -7.00777 -10.92015
v 6.12196 9.9705 -10.92015
v 2.80629 9.9705 -12.10652
v 2.80629 -7.00777 -12.10652
v -5.19156 -7.00777 -10.92015
v -8.81092 9.9705 -7.94982
v -10.11785 9.9705 -5.99386
v -11.01808 9.9705 -3.82051
v -11.47701 9.9705 -1.5133
v -11.5348 -7.00777 -0.3371
v -11.5348 9.9705 -0.3371
v -11.30422 -7.00777 2.00399
v -11.30422 9.9705 2.00399
v -6.20164 9.9705 9.64054
v -6.20164 -7.00777 9.64054
v -5.19156 9.9705 10.24596
v -5.19156 -7.00777 10.24596
v -1.87588 9.9705 11.43233
v -0.711 -7.00777 11.60512
v -0.711 9.9705 11.60512
v 2.02593 9.9705 7.50919
v 3.52667 9.9705 7.05394
v 4.90977 9.9705 6.31466
v 6.12206 9.9705 5.31976
v 7.11696 9.9705 4.10747
v 7.85624 9.9705 2.72437
v 8.31149 9.9705 1.22363
v 8.4652 9.9705 -0.3371
v 8.31149 9.9705 -1.89782
v 7.85624 9.9705 -3.39856
v 7.11696 9.9705 -4.78166
v 6.12206 9.9705 -5.99395
v 9.74133 9.9705 -7.94982
v 4.90977 9.9705 -6.98885
v 3.52667 9.9705 -7.72813
v 2.02593 9.9705 -8.18338
v 3.94862 9.9705 -11.82038
v 1.23809 -9.0295 -10.81441
v 1.31421 9.9705 -10.43173
v 1.23809 9.9705 -10.81441
v -1.87588 9.9705 -12.10652
v -1.09552 9.9705 -8.18338
v -2.59626 9.9705 -7.72813
v -3.01821 9.9705 -11.82038
v -3.97936 9.9705 -6.98885
v -5.19156 9.9705 -10.92015
v -5.19165 9.9705 -5.99395
v -6.18655 9.9705 -4.78166
v -6.92583 9.9705 -3.39856
v -7.38108 9.9705 -1.89782
v -7.5348 9.9705 -0.3371
v -7.38108 9.9705 1.22363
v -6.92583 9.9705 2.72437
v -6.18655 9.9705 4.10747
v -5.19165 9.9705 5.31976
v -3.97936 9.9705 6.31466
v -7.14752 9.9705 8.93903
v -4.127 9.9705 10.74946
v -2.59626 9.9705 7.05394
v -1.09552 9.9705 7.50919
v 8.31149 -7.0295 1.22363
v -0.60968 9.9705 9.28022
v -3.97936 -7.0295 6.31466
v 3.52667 -7.0295 -7.72813
v 4.90977 -7.0295 -6.98885
v 2.02593 -7.0295 7.50919
v 3.52667 -7.0295 7.05394
v -5.19165 -7.0295 5.31976
v 6.12206 -7.0295 5.31976
v 7.11696 -7.0295 4.10747
v 2.02593 -7.0295 -8.18338
v -6.18655 -7.0295 -4.78166
v 8.31149 -7.0295 -1.89782
v 4.90977 -7.0295 6.31466
v -2.59626 -7.0295 7.05394
v -1.09552 -7.0295 7.50919
v -5.19165 -7.0295 -5.99395
v 7.85624 -7.0295 2.72437
v -7.38108 -7.0295 1.22363
v 0.4652 9.9705 -8.3371
v -1.09552 -7.0295 -8.18338
v 6.12206 -7.0295 -5.99395
v 0.4652 -7.0295 -8.3371
v -6.18655 -7.0295 4.10747
v 7.11696 -7.0295 -4.78166
v -2.59626 -7.0295 -7.72813
v -6.92583 -7.0295 2.72437
v -7.5348 -7.0295 -0.3371
v 0.4652 9.9705 7.6629
v 0.4652 -7.0295 7.6629
v 7.85624 -7.0295 -3.39856
v -7.38108 -7.0295 -1.89782
v 8.4652 -7.0295 -0.3371
v -6.92583 -7.0295 -3.39856
v -3.97936 -7.0295 -6.98885
v 1.3142 9.9705 9.6629
v 0.31421 -9.0295 -11.43173
v -0.06848 9.9705 -11.35561
v -0.06848 -9.0295 -11.35561
v 0.4652 -7.0295 -0.3371
v 11.24601 -10.0295 -5.06014
v 11.63282 -10.0295 -3.97907
v 5.95196 -10.0295 -10.90122
v -10.81383 -9.0295 1.90644
v -10.81383 -10.0295 1.90644
v 2.70874 -9.0295 -11.61613
v 2.70874 -10.0295 -11.61613
v 9.48084 -10.0295 6.83966
v 8.70976 -10.0295 7.69041
v -3.93566 -9.0295 -10.96171
v -10.15941 -9.0295 4.06376
v -10.53961 -10.0295 3.00118
v 11.47002 -9.0295 -3.67537
v 11.74423 -10.0295 -2.58063
v 12.13662 -10.0295 -0.58274
v 12.08028 -10.0295 -1.72954
v 11.9118 -10.0295 -2.8653
v 10.75509 -10.0295 -6.09808
v 9.48084 -10.0295 -8.00514
v 8.70976 -10.0295 -8.85589
v 7.85902 -10.0295 -9.62696
v 4.91401 -10.0295 -11.39213
v 2.71917 -10.0295 -12.05793
v 3.83295 -10.0295 -11.77894
v 11.90983 -9.0295 0.7901
v 11.90983 -10.0295 0.7901
v 11.74423 -9.0295 1.90644
v -0.71019 -10.0295 -12.2264
v 0.43662 -10.0295 -12.28274
v -2.95972 -10.0295 -11.77894
v -6.06356 -10.0295 -10.31094
v -1.77833 -9.0295 -11.61613
v -10.15941 -10.0295 -4.73796
v 11.74423 -9.0295 -2.58063
v -10.15941 -9.0295 -4.73796
v 9.35482 -9.0295 -7.63262
v -10.75959 -10.0295 2.81359
v -10.37278 -10.0295 3.89465
v -6.98579 -10.0295 8.46148
v -7.83653 -10.0295 7.69041
v -10.53961 -9.0295 3.00118
v 11.9652 -9.0295 -0.3371
v 9.35482 -9.0295 6.95843
v 11.08982 -9.0295 4.06376
v 0.4652 -9.0295 -11.8371
v -7.66652 -9.0295 -8.46882
v -9.67689 -9.0295 -5.75816
v -10.97942 -9.0295 0.7901
v -6.83032 -9.0295 8.55252
v 0.4652 -9.0295 -0.3371
v 5.95196 -9.0295 9.73574
v 6.93679 -9.0295 9.14545
v 7.85902 -9.0295 8.46148
v 0.31421 -9.0295 -9.43173
v 0.69689 -9.0295 -9.50785
v 1.02131 -9.0295 -11.13883
v -0.60967 9.9705 -10.04904
v -0.68579 9.9705 -10.43173
v -1.84594 -9.0295 10.89245
v 0.69689 9.9705 10.58678
v 0.69689 -9.0295 10.58678
v 0.3142 -9.0295 10.6629
v -0.06848 9.9705 10.58678
v 0.3142 9.9705 10.6629
v -0.3929 -9.0295 -11.13883
v -0.3929 9.9705 -11.13883
v 0.69689 9.9705 -11.35561
v 0.31421 9.9705 -11.43173
v -0.06848 -9.0295 -9.50785
v 0.69689 9.9705 -9.50785
v 0.31421 9.9705 -9.43173
v 1.23809 -9.0295 -10.04904
v 1.31421 -9.0295 -10.43173
v -0.06848 9.9705 -9.50785
v 1.23809 9.9705 -10.04904
v 0.69689 -9.0295 -11.35561
v -0.60967 -9.0295 -10.81441
v 1.02131 9.9705 -9.72462
v -0.68579 -9.0295 -10.43173
v -0.60967 -9.0295 -10.04904
v 1.02131 9.9705 -11.13883
v -0.60967 9.9705 -10.81441
v 1.02131 -9.0295 -9.72462
v -0.3929 9.9705 -9.72462
v -0.3929 -9.0295 -9.72462
v -0.06848 9.9705 8.73902
v 0.3142 9.9705 8.6629
v -0.3929 -9.0295 10.37001
v -0.3929 9.9705 10.37001
v 1.02131 9.9705 10.37001
v 0.4652 9.9705 11.6629
v -0.06848 -9.0295 8.73902
v -0.3929 -9.0295 8.9558
v 1.23808 -9.0295 10.04559
v 1.58342 -9.0295 11.06092
v -0.60968 -9.0295 9.28022
v -0.6858 -9.0295 9.6629
v -0.3929 9.9705 8.9558
v 1.23808 9.9705 10.04559
v -0.60968 -9.0295 10.04559
v -0.60968 9.9705 10.04559
v -0.6858 9.9705 9.6629
v 1.02131 -9.0295 10.37001
v 0.43662 -9.0295 11.11726
v 0.69689 9.9705 8.73902
v 1.02131 9.9705 8.9558
v 1.23808 9.9705 9.28022
v -0.71019 -9.0295 11.06092
v 2.71917 -9.0295 10.89245
v 1.23808 -9.0295 9.28022
v -0.06848 -9.0295 10.58678
v 1.3142 -9.0295 9.6629
v 0.3142 -9.0295 8.6629
v 0.69689 -9.0295 8.73902
v 1.02131 -9.0295 8.9558
v 10.16481 -10.0295 5.91743
v 10.75509 -10.0295 4.9326
v 11.63282 -10.0295 2.81359
v 11.9118 -10.0295 1.69982
v 12.08028 -10.0295 0.56406
v 1.58342 -10.0295 -12.2264
v 0.4652 -7.00777 11.6629
v 3.94862 -7.00777 -11.82038
v -3.01821 -7.00777 -11.82038
v -8.81092 -7.00777 -7.94982
v -4.127 -7.00777 10.74946
v -1.87588 -7.00777 11.43233
v 11.24601 -10.0295 3.89465
v 10.16481 -10.0295 -7.08291
v 6.93679 -10.0295 -10.31094
v -1.84594 -10.0295 -12.05793
v -4.04078 -10.0295 -11.39213
v -5.07873 -10.0295 -10.90122
v -7.83653 -10.0295 -8.85589
v -9.88186 -10.0295 4.9326
v -6.06356 -10.0295 9.14545
v -5.07873 -10.0295 9.73574
v -11.03857 -10.0295 1.69982
v -9.29158 -10.0295 5.91743
v 3.83295 -9.0295 10.61346
v 4.91401 -9.0295 10.22665
v -4.04078 -9.0295 10.22665
v -2.95972 -9.0295 10.61346
v -11.90368 -10.04057 -1.79815
v -11.72512 -10.04057 -3.00186
v -11.03857 -10.04057 -2.8653
v 12.30268 -7.00777 3.01679
v 11.63282 -10.04057 2.81359
v 12.30268 -10.04057 3.01679
v 11.24601 -10.04057 3.89465
v -0.7788 -10.04057 -12.92303
v 0.43662 -10.04057 -12.98274
v 0.43662 -10.04057 -12.28274
v 5.18189 -10.04057 -12.03885
v 6.28193 -10.04057 -11.51857
v 5.95196 -10.04057 -10.90122
v 9.48084 -10.04057 6.83966
v 10.02194 -10.04057 7.28374
v 8.70976 -10.04057 7.69041
v 7.85902 -10.04057 8.46148
v 8.30309 -10.04057 9.00259
v 6.93679 -10.04057 9.14545
v 5.95196 -10.04057 9.73574
v 6.28193 -10.04057 10.35308
v 4.91401 -10.04057 10.22665
v -11.42945 -10.04057 3.01679
v -11.72512 -10.04057 1.83638
v -10.75959 -10.04057 2.81359
v 7.85902 -10.04057 -9.62696
v 8.30309 -10.04057 -10.16807
v 8.70976 -10.04057 -8.85589
v 9.48084 -10.04057 -8.00514
v 10.02194 -10.04057 -8.44922
v 10.16481 -10.04057 -7.08291
v 10.75509 -10.04057 -6.09808
v 11.37244 -10.04057 -6.42806
v 11.24601 -10.04057 -5.06014
v 11.89272 -10.04057 -5.32802
v 5.18189 -10.04057 10.87336
v 4.03615 -10.04057 11.28332
v 3.83295 -10.04057 10.61346
v 2.71917 -10.04057 10.89245
v 12.83662 -7.00777 -0.58274
v 0.43662 -7.00777 -12.98274
v 12.13662 -10.04057 -0.58274
v 12.83662 -10.04057 -0.58274
v 12.77691 -10.04057 0.63267
v 12.59835 -7.00777 1.83638
v -9.87361 -10.04057 6.30633
v -10.49921 -10.04057 5.26258
v -9.29158 -10.04057 5.91743
v -0.71019 -10.04057 11.06092
v -0.7788 -10.04057 11.75755
v -1.84594 -10.04057 10.89245
v -2.95972 -10.04057 10.61346
v -3.16291 -10.04057 11.28332
v -4.04078 -10.04057 10.22665
v -3.16291 -7.00777 -12.4488
v 11.89272 -7.00777 4.16253
v -5.4087 -10.04057 -11.51857
v -4.30866 -10.04057 -12.03885
v -4.04078 -10.04057 -11.39213
v 1.65203 -10.04057 11.75755
v 0.43662 -10.04057 11.81726
v 1.58342 -10.04057 11.06092
v -6.98579 -10.04057 8.46148
v -7.42986 -10.04057 9.00259
v -7.83653 -10.04057 7.69041
v -1.9825 -10.04057 11.579
v -9.14871 -10.04057 7.28374
v -8.60761 -10.04057 6.83966
v -9.88186 -10.04057 4.9326
v -10.37278 -10.04057 3.89465
v 6.28193 -7.00777 10.35308
v -11.20705 -10.04057 0.56406
v -11.90368 -10.04057 0.63267
v -11.26338 -10.04057 -0.58274
v -11.20705 -10.04057 -1.72954
v -8.33151 -10.04057 8.18538
v -10.75959 -10.04057 -3.97907
v -11.42945 -10.04057 -4.18227
v -10.37278 -10.04057 -5.06014
v 10.02194 -7.00777 7.28374
v 9.20474 -7.00777 8.18538
v 12.59835 -10.04057 1.83638
v 12.08028 -10.04057 0.56406
v 5.18189 -7.00777 -12.03885
v 6.28193 -7.00777 -11.51857
v -9.14871 -10.04057 -8.44922
v -8.33151 -10.04057 -9.35087
v -8.60761 -10.04057 -8.00514
v 2.85574 -10.04057 -12.74448
v 4.03615 -10.04057 -12.4488
v 3.83295 -10.04057 -11.77894
v -11.03857 -10.04057 1.69982
v 9.20474 -10.04057 -9.35087
v 11.89272 -7.00777 -5.32802
v 12.30268 -7.00777 -4.18227
v -9.14871 -7.00777 -8.44922
v -8.33151 -7.00777 -9.35087
v 10.74684 -7.00777 -7.47181
v 11.37244 -7.00777 -6.42806
v 2.85574 -10.04057 11.579
v -9.87361 -7.00777 6.30633
v 11.89272 -10.04057 4.16253
v 11.37244 -10.04057 5.26258
v 10.75509 -10.04057 4.9326
v -11.01949 -7.00777 4.16253
v 11.63282 -10.04057 -3.97907
v -0.7788 -7.00777 11.75755
v -1.9825 -7.00777 11.579
v -1.9825 -7.00777 -12.74448
v -11.96338 -10.04057 -0.58274
v 10.74684 -10.04057 -7.47181
v 7.32569 -10.04057 -10.89296
v -11.01949 -10.04057 4.16253
v -7.42986 -7.00777 9.00259
v -4.30866 -10.04057 10.87336
v -5.07873 -10.04057 9.73574
v 6.93679 -10.04057 -10.31094
v 1.65203 -7.00777 -12.92303
v 2.85574 -7.00777 -12.74448
v 12.77691 -10.04057 -1.79815
v 12.08028 -10.04057 -1.72954
v -5.4087 -10.04057 10.35308
v -6.45246 -10.04057 9.72748
v -5.4087 -7.00777 10.35308
v -6.45246 -7.00777 9.72748
v -1.84594 -10.04057 -12.05793
v -1.9825 -10.04057 -12.74448
v -0.71019 -10.04057 -12.2264
v 2.71917 -10.04057 -12.05793
v 1.58342 -10.04057 -12.2264
v -2.95972 -10.04057 -11.77894
v -5.07873 -10.04057 -10.90122
v -6.06356 -10.04057 -10.31094
v -6.98579 -10.04057 -9.62696
v -11.01949 -10.04057 -5.32802
v -10.49921 -10.04057 -6.42806
v -9.29158 -10.04057 -7.08291
v -9.87361 -10.04057 -7.47181
v 0.43662 -7.00777 11.81726
v -4.30866 -7.00777 -12.03885
v -6.45246 -10.04057 -10.89296
v -3.16291 -10.04057 -12.4488
v 1.65203 -10.04057 -12.92303
v -3.16291 -7.00777 11.28332
v 11.9118 -10.04057 -2.8653
v 4.03615 -7.00777 -12.4488
v -11.72512 -7.00777 -3.00186
v -11.42945 -7.00777 -4.18227
v 7.32569 -10.04057 9.72748
v -6.06356 -10.04057 9.14545
v 4.91401 -10.04057 -11.39213
v -11.01949 -7.00777 -5.32802
v 7.32569 -7.00777 -10.89296
v 10.02194 -7.00777 -8.44922
v -7.83653 -10.04057 -8.85589
v -9.88186 -10.04057 -6.09808
v -11.42945 -7.00777 3.01679
v 12.59835 -7.00777 -3.00186
v 11.9118 -10.04057 1.69982
v 0.43662 -10.04057 11.11726
v 12.77691 -7.00777 -1.79815
v 10.16481 -10.04057 5.91743
v 12.30268 -10.04057 -4.18227
v 10.74684 -10.04057 6.30633
v 9.20474 -10.04057 8.18538
v 5.18189 -7.00777 10.87336
v 4.03615 -7.00777 11.28332
v -7.42986 -10.04057 -10.16807
v 12.59835 -10.04057 -3.00186
v -9.14871 -7.00777 7.28374
v -10.49921 -7.00777 5.26258
v 9.20474 -7.00777 -9.35087
v 8.30309 -7.00777 -10.16807
v -0.7788 -7.00777 -12.92303
v -5.4087 -7.00777 -11.51857
v -6.45246 -7.00777 -10.89296
v -7.42986 -7.00777 -10.16807
v -9.87361 -7.00777 -7.47181
v -10.49921 -7.00777 -6.42806
v -11.90368 -7.00777 -1.79815
v -11.96338 -7.00777 -0.58274
v -11.90368 -7.00777 0.63267
v -11.72512 -7.00777 1.83638
v -8.33151 -7.00777 8.18538
v -4.30866 -7.00777 10.87336
v 1.65203 -7.00777 11.75755
v 2.85574 -7.00777 11.579
v 7.32569 -7.00777 9.72748
v 8.30309 -7.00777 9.00259
v 10.74684 -7.00777 6.30633
v 11.37244 -7.00777 5.26258
v 12.77691 -7.00777 0.63267
vn 0 -1 0
vn -0.88192 -0 0.4714
vn -0.88192 -0 0.4714
vn 0 -1 -0
vn 0 -1 -0
vn -0.92388 -0 0.38268
vn 0 -1 0
vn 0.98079 -0 0.19509
vn -0 -1 0
vn 0.99518 -0 0.09802
vn 0 -1 0
vn 0.98079 -0 0.19509
vn 0 -1 0
vn 0.77301 0 0.63439
vn 0.77301 0 0.63439
vn 0 -1 0
vn -0 -1 -0
vn 0.70711 0 0.70711
vn 0 -1 0
vn 0.55557 0 -0.83147
vn 0.55557 -0 -0.83147
vn -0 -1 0
vn 0 -1 -0
vn 0.63439 0 -0.77301
vn 0 -1 0
vn 0.99518 -0 0.09802
vn 0 -1 0
vn 0.55557 0 0.83147
vn 0.55557 0 0.83147
vn -0 -1 -0
vn 0 -1 0
vn 0.4714 0 0.88192
vn 0 -1 0
vn 0.63439 -0 0.77301
vn 0.63439 -0 0.77301
vn 0 -1 0
vn 0 -1 0
vn -0.83147 0 -0.55557
vn -0.88192 0 -0.4714
vn -0 -1 -0
vn 0 -1 0
vn -0.83147 0 -0.55557
vn 1 -0 0
vn -0 -1 -0
vn 0 -1 0
vn 0.95694 -0 0.29028
vn 0 -1 0
vn 0.95694 -0 0.29028
vn 0 -1 0
vn 0.4714 0 0.88192
vn -0 -1 -0
vn 0.38268 0 0.92388
vn 0 -1 0
vn 1 -0 0
vn 0.99518 -0 -0.09802
vn 0 -1 -0
vn 0 -1 0
vn 0.83147 -0 0.55557
vn -0 -1 -0
vn 0.83147 0 0.55557
vn 0 -1 0
vn 0.29028 0 0.95694
vn -0 -1 -0
vn 0.29028 0 0.95694
vn 0 -1 -0
vn 0.19509 0 0.98079
vn -0.55557 0 0.83147
vn 0 -1 0
vn -0.55557 0 0.83147
vn 0 -1 -0
vn -0.63439 0 0.77301
vn 0 -1 0
vn -0 -1 0
vn 0.09802 0 0.99518
vn 0.09802 0 0.99518
vn -0 -1 -0
vn 0 -1 0
vn 0 0 1
vn 0 -1 0
vn -0.95694 0 -0.29028
vn -0.98079 -0 -0.19509
vn -0 -1 0
vn 0 -1 0
vn -0.95694 -0 -0.29028
vn 0 -1 0
vn -0.77301 0 -0.63439
vn -0 -1 -0
vn -0.74095 0 -0.67156
vn -0.67156 0 -0.74095
vn -0.67156 -0 -0.74095
vn 0 -1 0
vn -0.74095 0 -0.67156
vn 0.77301 -0 -0.63439
vn 0 -1 0
vn 0.77301 -0 -0.63439
vn 0 -1 -0
vn 0.83147 -0 -0.55557
vn 0 -1 0
vn 0 -1 0
vn 0.70711 -0 -0.70711
vn 0.70711 0 -0.70711
vn 0 -1 -0
vn 0 -1 0
vn -0.29028 -0 0.95694
vn -0.29028 -0 0.95694
vn 0 -1 -0
vn 0 -1 -0
vn -0.38268 -0 0.92388
vn 0 -1 0
vn -0.88192 0 -0.4714
vn -0.92388 0 -0.38268
vn -0 -1 -0
vn 0 -1 0
vn -0.4714 0 0.88192
vn -0.4714 0 0.88192
vn -0 -1 0
vn 0 -1 0
vn -0.70711 -0 0.70711
vn -0.70711 -0 0.70711
vn -0 -1 0
vn 0 -1 -0
vn -0.77301 -0 0.63439
vn -0 -1 0
vn 0.63439 -0 0.77301
vn 0 -1 0
vn -0.83147 -0 0.55557
vn -0.83147 -0 0.55557
vn 0 -1 -0
vn 0.83147 -0 0.55557
vn -0 -1 -0
vn 0.77301 0 0.63439
vn -0 -1 -0
vn 0.88192 -0 0.4714
vn -0 -1 0
vn -0 -1 -0
vn 0.88192 -0 0.4714
vn 0 -1 -0
vn 0.95694 -0 0.29028
vn 0.92388 -0 0.38268
vn -0 -1 -0
vn -0 -1 0
vn 0.98079 -0 0.19509
vn -0 -1 0
vn 0.99518 0 0.09802
vn -0 -1 -0
vn 1 0 0
vn -0 -1 -0
vn 0.99518 -0 -0.09802
vn -0.63439 0 0.77301
vn -0 -1 0
vn 0 -1 0
vn -0.38268 0 0.92388
vn 0 -1 -0
vn 0.83147 -0 -0.55557
vn 0 -1 -0
vn 0.88192 -0 -0.4714
vn 0.42756 -0 -0.90399
vn 0 -1 0
vn 0.5141 -0 -0.85773
vn 0.5141 -0 -0.85773
vn 0.42756 0 -0.90399
vn -0 -1 0
vn 0.77301 0 -0.63439
vn 0 -1 -0
vn -0 -1 0
vn -0.09802 0 0.99518
vn -0 -1 -0
vn -0.09802 0 0.99518
vn 0 -1 0
vn -0.92388 -0 0.38268
vn -0 -1 0
vn -0.95694 0 0.29028
vn 0 -1 0
vn -0.99518 0 0.09802
vn -0.99518 0 0.09802
vn -0 -1 0
vn 0 -1 0
vn -1 0 -0
vn 0 -1 0
vn 0.88192 0 -0.4714
vn 0 -1 -0
vn 0.92388 0 -0.38268
vn 0 1 -0
vn 0.09802 -0 0.99518
vn 0 1 0
vn 0.09802 0 0.99518
vn 0 1 0
vn 0.19509 -0 0.98079
vn -0 1 -0
vn 0.19509 -0 0.98079
vn 0 1 0
vn 0.38268 -0 0.92388
vn 0.38268 -0 0.92388
vn 0 1 0
vn 0 1 0
vn 0.4714 -0 0.88192
vn 0 1 0
vn 0.83147 -0 0.55557
vn 0 1 0
vn 0.83147 -0 0.55557
vn 0.88192 0 0.4714
vn 0 1 -0
vn 0 1 0
vn 0.88192 -0 0.4714
vn 0 1 0
vn 0.92388 -0 0.38268
vn 0 1 0
vn 0.92388 0 0.38268
vn 0 1 0
vn 0.95694 -0 0.29028
vn 0 1 0
vn 0.95694 -0 0.29028
vn 0 1 0
vn 0.99518 0 0.09802
vn 0.99518 0 0.09802
vn 0 1 0
vn 0 1 0
vn 1 0 -0
vn 1 0 0
vn -0 1 -0
vn -0 1 0
vn 0.99518 0 -0.09802
vn 0.99518 0 -0.09802
vn 0 1 0
vn 0 1 0
vn 0.98079 0 -0.19509
vn -0 1 0
vn 0.98079 -0 -0.19509
vn 0 1 0
vn 0.95694 -0 -0.29028
vn 0 1 0
vn 0.92388 -0 -0.38268
vn 0 1 0
vn 0.92388 -0 -0.38268
vn 0 1 0
vn 0.83147 -0 -0.55557
vn 0.83147 -0 -0.55557
vn 0 1 0
vn 0 1 0
vn 0.77301 -0 -0.63439
vn 0 1 0
vn 0.70711 -0 -0.70711
vn 0.70711 -0 -0.70711
vn 0 1 0
vn 0 1 0
vn 0.63439 -0 -0.77301
vn 0 1 -0
vn 0.63439 -0 -0.77301
vn 0 1 0
vn 0.55557 -0 -0.83147
vn 0 1 -0
vn 0.55557 -0 -0.83147
vn -0 1 0
vn 0.38268 -0 -0.92388
vn 0 1 0
vn 0.38268 -0 -0.92388
vn -0 1 0
vn 0.09802 0 -0.99518
vn 0.09802 0 -0.99518
vn 0 1 0
vn -0 0 -1
vn 0 1 0
vn 0 1 0
vn -0 0 -1
vn 0 1 -0
vn -0.09802 0 -0.99518
vn 0 1 0
vn -0.09802 0 -0.99518
vn 0 1 0
vn -0.19509 0 -0.98079
vn 0 1 0
vn -0.38268 0 -0.92388
vn 0 1 0
vn -0.38268 0 -0.92388
vn 0 1 0
vn -0.55557 -0 -0.83147
vn -0.55557 -0 -0.83147
vn 0 1 0
vn -0.63439 0 -0.77301
vn 0 1 0
vn -0.63439 -0 -0.77301
vn 0 1 0
vn -0.70711 0 -0.70711
vn 0 1 0
vn 0 1 0
vn -0.70711 0 -0.70711
vn 0 1 0
vn -0.83147 0 -0.55557
vn 0 1 0
vn -0.83147 0 -0.55557
vn 0 1 0
vn -0.88192 0 -0.4714
vn 0 1 0
vn -0.92388 -0 -0.38268
vn 0 1 0
vn -0.92388 -0 -0.38268
vn 0 1 0
vn -0.95694 -0 -0.29028
vn 0 1 0
vn -0.98079 -0 -0.19509
vn -0.98079 -0 -0.19509
vn 0 1 0
vn 0 1 0
vn -0.99518 -0 -0.09802
vn -0.99518 -0 0.09802
vn 0 1 0
vn -0.99518 -0 0.09802
vn 0 1 0
vn 0 1 0
vn -0.95694 0 0.29028
vn 0 1 0
vn -0.95694 -0 0.29028
vn 0 1 0
vn -0.92388 0 0.38268
vn 0 1 0
vn -0.92388 0 0.38268
vn 0 1 0
vn -0.88192 0 0.4714
vn 0 1 0
vn -0.88192 0 0.4714
vn 0 1 0
vn -0.83147 0 0.55557
vn 0 1 -0
vn -0.83147 0 0.55557
vn 0 1 -0
vn -0.77301 -0 0.63439
vn 0 1 0
vn -0.77301 0 0.63439
vn 0 1 0
vn -0.70711 -0 0.70711
vn 0 1 0
vn -0.70711 -0 0.70711
vn 0 1 0
vn -0.63439 0 0.77301
vn -0.29028 -0 0.95694
vn 0 1 0
vn 0 1 0
vn -0.29028 -0 0.95694
vn 0 1 0
vn 0.29028 -0 0.95694
vn 0.29028 -0 0.95694
vn -0 1 -0
vn 0.4714 -0 0.88192
vn 0 1 -0
vn 0 1 0
vn 0.55557 -0 0.83147
vn -0 1 -0
vn 0.55557 0 0.83147
vn 0 1 0
vn 0.63439 0 0.77301
vn -0 1 -0
vn 0.63439 0 0.77301
vn 0 1 0
vn 0.70711 0 0.70711
vn 0.70711 -0 0.70711
vn 0 1 0
vn 0 1 0
vn 0.77301 -0 0.63439
vn 0.77301 -0 0.63439
vn 0 1 0
vn 0 1 0
vn 0.98079 -0 0.19509
vn 0 1 0
vn 0.98079 0 0.19509
vn 0.95694 -0 -0.29028
vn -0 1 0
vn 0.88192 -0 -0.4714
vn 0 1 0
vn 0.88192 -0 -0.4714
vn 0 1 0
vn 0 1 0
vn 0.4714 -0 -0.88192
vn 0.4714 -0 -0.88192
vn -0 1 -0
vn 0 1 0
vn 0.19509 0 -0.98079
vn 0.19509 0 -0.98079
vn 0 1 0
vn 0 1 0
vn -0.4714 -0 -0.88192
vn -0.77301 0 -0.63439
vn 0 1 0
vn 0 1 0
vn -0.88192 0 -0.4714
vn -0.95694 -0 -0.29028
vn 0 1 0
vn -0.99518 -0 -0.09802
vn 0 1 0
vn 0 1 0
vn -1 -0 0
vn 0 1 0
vn -1 -0 0
vn -0.98079 -0 0.19509
vn 0 1 0
vn 0 1 0
vn -0.98079 -0 0.19509
vn 0 1 0
vn -0.55557 0 0.83147
vn 0 1 0
vn -0.55557 0 0.83147
vn -0.4714 0 0.88192
vn 0 1 0
vn -0.4714 0 0.88192
vn 0 1 0
vn -0.19509 -0 0.98079
vn -0 1 0
vn -0.09802 -0 0.99518
vn 0 1 0
vn -0.09802 -0 0.99518
vn -0 1 0
vn -0.19509 0 -0.98079
vn -0 1 -0
vn -0.38268 0 -0.92388
vn -0 1 -0
vn -0.55557 0 -0.83147
vn -0 1 -0
vn -0.70711 0 -0.70711
vn -0 1 0
vn -0.83147 0 -0.55557
vn 0 1 0
vn -0.92388 0 -0.38268
vn 0 1 -0
vn -0.98079 0 -0.19509
vn 0 1 0
vn -1 0 -0
vn 0 1 -0
vn -0.98079 0 0.19509
vn -0 1 0
vn -0.92388 0 0.38268
vn 0 1 0
vn -0.83147 0 0.55557
vn 0 1 0
vn 0 1 0
vn -0.70711 0 0.70711
vn 0 1 0
vn 0.77301 -0 -0.63439
vn -0.55557 -0 0.83147
vn -0 1 -0
vn -0.38268 -0 0.92388
vn -0 1 -0
vn 0 1 0
vn -0.19509 -0 0.98079
vn 0 1 0
vn 0.29028 0 -0.95694
vn -0 -1 -0
vn -0.92388 0 0.38268
vn 0 1 -0
vn -1 0 0
vn -0 1 0
vn -0.92388 0 0.38268
vn -0.19509 0 -0.98079
vn 0 1 0
vn 0.19509 0 0.98079
vn -0 1 0
vn 0 1 0
vn 0.38268 0 0.92388
vn 0 1 0
vn -0.29028 0 -0.95694
vn -0 1 0
vn 0.55557 0 0.83147
vn 0 1 0
vn -0.4714 -0 -0.88192
vn 0.70711 0 0.70711
vn 0 1 0
vn 0.83147 -0 0.55557
vn 0 1 -0
vn 0.92388 0 0.38268
vn 0 1 0
vn 0.98079 0 0.19509
vn 0 1 0
vn 1 -0 -0
vn 0 1 0
vn 0.98079 -0 -0.19509
vn 0 1 0
vn 0.92388 -0 -0.38268
vn 0 1 0
vn 0.83147 -0 -0.55557
vn 0 1 -0
vn 0.70711 -0 -0.70711
vn -0 1 -0
vn 0 1 0
vn 0.55557 -0 -0.83147
vn 0 1 0
vn -0.63439 -0 0.77301
vn 0 1 0
vn -0.38268 0 0.92388
vn 0.38268 -0 -0.92388
vn 0 1 0
vn 0.19509 0 -0.98079
vn 0 1 0
vn 0 1 0
vn -0.98079 0 -0.19509
vn 0.92388 0 0.38268
vn -0 1 -0
vn 0 1 0
vn 0.55557 -0 -0.83147
vn 0 1 0
vn -0.38268 -0 0.92388
vn 0 1 0
vn -0.55557 0 0.83147
vn 0 1 0
vn -0.19509 0 -0.98079
vn -0.38268 0 -0.92388
vn 0 1 0
vn 0 1 0
vn 0.70711 -0 -0.70711
vn 0 1 0
vn -0.70711 0 -0.70711
vn -0.83147 0 -0.55557
vn 0 1 0
vn 0 1 0
vn -0.19509 -0 0.98079
vn 0 1 0
vn 0.83147 0 0.55557
vn 0 1 0
vn -0.98079 0 0.19509
vn 0 1 0
vn -0.55557 0 -0.83147
vn 0 1 0
vn 0.38268 -0 -0.92388
vn 0.19509 -0 -0.98079
vn 0 1 0
vn 0 1 0
vn 0.70711 0 0.70711
vn 0 1 0
vn -0.92388 0 -0.38268
vn 0 1 0
vn 0.98079 -0 -0.19509
vn -0 0 1
vn 0 1 0
vn 0 1 0
vn 0.19509 0 0.98079
vn 0 1 0
vn -0.70711 0 0.70711
vn 0 1 0
vn 0 -0 1
vn 0 1 0
vn 0.83147 -0 -0.55557
vn 0 1 0
vn -0.83147 0 0.55557
vn 0 1 0
vn 0.38268 0 0.92388
vn 0.92388 -0 -0.38268
vn 0 1 0
vn 0 1 0
vn 1 0 0
vn 0 1 -0
vn 0 0 -1
vn 0 1 0
vn -0 0 -1
vn 0 1 0
vn -0.92388 0 0.38268
vn 0 1 0
vn 0.98079 0 0.19509
vn -1 0 -0
vn 0 1 0
vn 0.92388 -0 0.38268
vn 0 1 0
vn 0.55557 0 0.83147
vn 0 1 0
vn -1 0 0
vn 0 1 0
vn -0 -0 1
vn 0 -1 0
vn 0 1 0
vn 0.38268 0 0.92388
vn 0.38268 0 0.92388
vn 0 -1 0
vn 0 1 0
vn 0 -1 -0
vn -0.92388 -0 0.38268
vn -0.95694 0 0.29028
vn -0 -1 0
vn -0 -1 0
vn -0.4714 0 0.88192
vn 0.98079 0 -0.19509
vn 0 -1 0
vn 0.98079 0 -0.19509
vn -0 -1 0
vn 0 -1 0
vn -0.19509 -0 0.98079
vn -0.19509 0 0.98079
vn 0 -1 0
vn -0.77301 0 -0.63439
vn 0 -1 0
vn -0.70711 0 -0.70711
vn -0 -1 -0
vn 0 -1 0
vn 0.38268 0 0.92388
vn 0 -1 0
vn 0.92388 0 -0.38268
vn 0 -1 -0
vn 0.95694 0 -0.29028
vn 0 -1 0
vn -0.95694 0 0.29028
vn 0 -1 -0
vn -0.98079 -0 0.19509
vn -1 0 -0
vn 0 -1 0
vn -0 -1 -0
vn -0.99518 0 0.09802
vn 0 -1 -0
vn -0.98079 -0 0.19509
vn 0 -1 -0
vn -0.88192 -0 0.4714
vn 0 -1 -0
vn -0.77301 -0 0.63439
vn -0 -1 0
vn -0.70711 -0 0.70711
vn -0 -1 0
vn -0.63439 0 0.77301
vn 0 -1 -0
vn -0.38268 0 0.92388
vn 0 -1 -0
vn -0.19509 0 0.98079
vn -0.29028 0 0.95694
vn 0 -1 0
vn -0.99518 0 -0.09802
vn 0 -1 0
vn 0 -1 -0
vn -0.99518 0 -0.09802
vn -0.98079 0 -0.19509
vn 0 -1 0
vn 0.09802 -0 0.99518
vn -0 -1 -0
vn 0 -1 0
vn 0 0 1
vn -0 -1 -0
vn 0.29028 0 0.95694
vn -0 -1 -0
vn 0.55557 -0 0.83147
vn 0 -1 0
vn 0.19509 0 0.98079
vn -0 -1 -0
vn 0.92388 -0 0.38268
vn 0 -1 0
vn -0.98079 -0 0.19509
vn 0 -1 0
vn 0.92388 -0 0.38268
vn 0 -1 0
vn -0.77301 -0 0.63439
vn 0 -1 0
vn 0.95694 -0 -0.29028
vn 0 -1 -0
vn 0.92388 0 -0.38268
vn 0.63439 0 -0.77301
vn 0 -1 -0
vn 0 -1 -0
vn 0.70711 0 -0.70711
vn 0 -1 0
vn 0.95694 0 -0.29028
vn 0 -1 0
vn -1 0 -0
vn -0.77301 0 -0.63439
vn 0 -1 0
vn -0.92388 0 -0.38268
vn 0 -1 0
vn 0 -1 0
vn 0 0 1
vn 0 -1 0
vn 0.70711 0 0.70711
vn 0 -1 0
vn 0.88192 -0 0.4714
vn 0 -1 0
vn 0.99518 -0 -0.09802
vn 0 -1 0
vn 0.63439 0 -0.77301
vn -0 -1 -0
vn 0 -1 -0
vn -0.4714 -0 -0.88192
vn 0 -1 -0
vn -0.55557 0 -0.83147
vn 0 -1 0
vn -0.63439 0 -0.77301
vn 0 -1 0
vn -0 0 -1
vn -0.38268 0 -0.92388
vn -0 -1 -0
vn -0.70711 0 0.70711
vn 0 -1 0
vn 0 1 0
vn 0.92388 0 -0.38268
vn 1 0 -0
vn -0 1 -0
vn 0 -1 0
vn 0.19509 -0 -0.98079
vn 0 1 0
vn -0.38268 -0 -0.92388
vn 0 -1 0
vn -0.38268 0 -0.92388
vn 0 -1 0
vn -0 0 -1
vn 0.38268 -0 -0.92388
vn 0 1 -0
vn -0 1 0
vn -0 0 -1
vn -0 -1 0
vn 0.70711 0 0.70711
vn 0 1 0
vn 0.70711 0 0.70711
vn -0.38268 -0 0.92388
vn 0 1 0
vn -0 0 1
vn 0 1 0
vn -0 -1 0
vn 0.38268 0 -0.92388
vn -0.38268 0 -0.92388
vn 0 1 0
vn -0 0 -1
vn -0 1 0
vn -0.92388 -0 -0.38268
vn 0 -1 0
vn -1 0 0
vn -0 -1 -0
vn 0.38268 0 -0.92388
vn -0 1 0
vn -0.92388 0 -0.38268
vn 0 1 0
vn 0 -1 0
vn -0.38268 -0 0.92388
vn 0.92388 0 0.38268
vn -0 -1 0
vn 0 1 0
vn -0.70711 0 -0.70711
vn 0 -1 -0
vn 1 0 -0
vn 0.92388 0 -0.38268
vn 0 -1 -0
vn -0.70711 -0 0.70711
vn 0 1 0
vn 0.92388 0 0.38268
vn 0 1 -0
vn 0 -1 0
vn -0.70711 -0 -0.70711
vn -0 1 0
vn 0.70711 0 -0.70711
vn -0 -1 -0
vn 0.70711 0 -0.70711
vn -0 1 -0
vn 0.38268 0 0.92388
vn 0 0 1
vn 0 1 -0
vn 0 -1 0
vn 0.70711 -0 -0.70711
vn 0.70711 0 -0.70711
vn -0 1 0
vn -0 1 0
vn -0.70711 -0 -0.70711
vn -0 0 1
vn 0 1 0
vn 0 -1 0
vn 0.38268 0 0.92388
vn 0.70711 0 0.70711
vn 0 -1 0
vn 0 -1 0
vn -0.92388 -0 -0.38268
vn -0 -1 0
vn -0.09802 0 -0.99518
vn 0.92388 0 0.38268
vn -0 -1 -0
vn -0 -1 -0
vn 1 0 0
vn 0.70711 0 0.70711
vn -0 1 -0
vn 0 1 -0
vn -0.92388 0 -0.38268
vn -0 -1 0
vn 0.92388 0 -0.38268
vn -0 1 0
vn 0.92388 0 -0.38268
vn -0 1 -0
vn 1 0 0
vn 0 -1 0
vn -0.70711 0 -0.70711
vn -0 -0 -1
vn 0 -1 0
vn 0 1 -0
vn -0.38268 0 0.92388
vn -0.70711 0 0.70711
vn -0 1 -0
vn -0.92388 0 0.38268
vn 0 1 0
vn -0 -1 0
vn 0.09802 -0 -0.99518
vn 0 -1 -0
vn -0.19509 0 -0.98079
vn 0 -1 -0
vn -0.92388 0 0.38268
vn 0.38268 -0 -0.92388
vn 0 -1 0
vn 0 -1 -0
vn -1 0 -0
vn -0 -1 -0
vn 0 0 1
vn 0 -1 -0
vn -0.38268 0 0.92388
vn -0.70711 0 0.70711
vn -0 -1 0
vn 0 -1 0
vn -0.83147 0 -0.55557
vn -0 -1 -0
vn -0.88192 0 -0.4714
vn 0 -1 0
vn -0.95694 -0 -0.29028
vn -0 -1 -0
vn -0.98079 -0 -0.19509
vn 0 -1 0
vn -0.99518 0 -0.09802
vn -0 -1 -0
vn -0.09802 -0 0.99518
vn -0 0 1
vn 0 1 0
vn 0 1 0
vn 0.29028 -0 -0.95694
vn 0 1 0
vn -0.29028 0 -0.95694
vn -0.77301 0 -0.63439
vn 0 1 0
vn -0.38268 -0 0.92388
vn 0 1 0
vn 0 1 0
vn -0.19509 -0 0.98079
vn -0 -1 -0
vn -0.92388 0 -0.38268
vn 0 -1 0
vn -0.83147 -0 0.55557
vn 0 -1 -0
vn -0.55557 0 0.83147
vn -0 -1 -0
vn 0.19509 -0 0.98079
vn -0 -1 -0
vn 0.38268 -0 0.92388
vn 0 -1 0
vn 0.4714 -0 0.88192
vn -0 -1 -0
vn 0.70711 0 0.70711
vn 0 -1 -0
vn 0.88192 0 -0.4714
vn 0 -1 -0
vn 0.55557 0 -0.83147
vn -0 -1 0
vn 0.4714 0 -0.88192
vn 0 -1 -0
vn 0.98079 -0 -0.19509
vn 0 -1 -0
vn 0.83147 -0 -0.55557
vn -0 -1 0
vn -0.29028 0 -0.95694
vn -0.38268 -0 -0.92388
vn -0 -1 0
vn -0 -1 -0
vn 0.38268 -0 -0.92388
vn 0 -1 0
vn 0.29028 0 -0.95694
vn 0 -1 0
vn -0.99518 0 -0.09802
vn 0 -1 0
vn -0.98079 0 -0.19509
vn 0 -1 0
vn 0.98079 0 0.19509
vn 0.95694 0 0.29028
vn 0 1 0
vn -0.95694 -0 -0.29028
vn 0 -1 0
vn 0.95694 0 0.29028
vn 0 -1 0
vn -0.92388 0 -0.38268
vn 0 -1 0
vn 0 -1 0
vn -0.09802 0 -0.99518
vn -0 0 -1
vn 0 -1 0
vn -0 0 1
vn 0 -1 0
vn 0.38268 0 -0.92388
vn 0 -1 0
vn 0 -1 0
vn 0.4714 0 -0.88192
vn 0 -1 0
vn -0.4714 0 0.88192
vn 0 -1 0
vn -0.77301 0 -0.63439
vn 0.77301 0 0.63439
vn 0 -1 0
vn -0.70711 0 -0.70711
vn 0 -1 0
vn 0 -1 0
vn -0.63439 0 -0.77301
vn 0 -1 0
vn 0.63439 0 0.77301
vn -0.55557 0 -0.83147
vn 0 -1 0
vn 0 -1 0
vn -0.4714 -0 -0.88192
vn 0 -1 0
vn 0.4714 0 0.88192
vn 0 -1 0
vn -0.38268 -0 -0.92388
vn 0 -1 0
vn -0.95694 0 0.29028
vn -0.98079 0 0.19509
vn 0 -1 0
vn 0.95694 -0 -0.29028
vn 0 -1 0
vn 0 -1 0
vn -0.63439 0 0.77301
vn 0.63439 0 -0.77301
vn 0 -1 0
vn 0 -1 0
vn -0.70711 -0 0.70711
vn -0.77301 -0 0.63439
vn 0 -1 0
vn 0.77301 0 -0.63439
vn 0 -1 0
vn 0 -1 0
vn -0.83147 -0 0.55557
vn -0.88192 -0 0.4714
vn 0 -1 0
vn 0.88192 0 -0.4714
vn 0 -1 0
vn 0 -1 0
vn -0.92388 -0 0.38268
vn 0.92388 0 -0.38268
vn 0 -1 0
vn 0.38268 0 0.92388
vn 0 -1 0
vn 0 -1 0
vn 0.29028 0 0.95694
vn 0 -1 0
vn -0.29028 -0 -0.95694
vn 0 -1 0
vn -0.19509 0 -0.98079
vn 0 1 0
vn 1 0 0
vn -0 0 -1
vn 0 1 0
vn 0 -1 0
vn -1 0 -0
vn 1 0 0
vn 0 -1 0
vn 0 -1 0
vn 0.99518 0 0.09802
vn 0.98079 0 0.19509
vn 0 1 0
vn -0.83147 0 0.55557
vn 0 -1 0
vn -0.88192 0 0.4714
vn 0 -1 0
vn 0 -1 0
vn 0.83147 -0 -0.55557
vn 0 -1 0
vn 0.09802 0 -0.99518
vn 0 -1 0
vn -0.09802 0 0.99518
vn 0 -1 0
vn 0.19509 0 -0.98079
vn 0 -1 0
vn 0.29028 0 -0.95694
vn 0 -1 0
vn -0.29028 0 0.95694
vn 0 -1 0
vn 0.38268 0 -0.92388
vn 0 1 0
vn -0.29028 0 -0.95694
vn 0 1 0
vn 0.92388 0 0.38268
vn -0.4714 0 -0.88192
vn 0 -1 0
vn -0.38268 0 -0.92388
vn 0 -1 0
vn 0.38268 -0 0.92388
vn 0 -1 0
vn 0.09802 0 0.99518
vn 0 -1 0
vn 0 -1 0
vn 0 0 1
vn 0 -1 0
vn -0.09802 0 -0.99518
vn 0.63439 0 -0.77301
vn 0 -1 0
vn 0 -1 0
vn -0.63439 0 0.77301
vn 0 -1 0
vn 0.70711 0 -0.70711
vn 0 -1 0
vn -0.19509 0 0.98079
vn 0 -1 0
vn -0.77301 0 0.63439
vn 0 -1 0
vn 0.77301 0 -0.63439
vn 0 -1 0
vn 0.88192 0 -0.4714
vn 0.92388 0 -0.38268
vn 0 -1 0
vn 0.4714 0 0.88192
vn 0 1 0
vn 0.99518 -0 -0.09802
vn 0 -1 0
vn -0.99518 0 0.09802
vn 0 -1 0
vn 0 -1 0
vn 1 0 0
vn 0 -1 0
vn 0.99518 0 0.09802
vn 0 -1 0
vn -0.70711 0 0.70711
vn 0 -1 0
vn 0.95694 -0 0.29028
vn -0.95694 0 -0.29028
vn 0 -1 0
vn 0 -1 0
vn 0.92388 -0 0.38268
vn 0.77301 0 0.63439
vn 0 1 0
vn 0 1 0
vn 0.70711 0 0.70711
vn 0.98079 0 0.19509
vn 0 -1 0
vn 0 -1 0
vn -0.99518 0 -0.09802
vn 0.38268 0 -0.92388
vn 0 1 0
vn 0 1 0
vn 0.4714 0 -0.88192
vn 0 -1 0
vn -0.77301 0 -0.63439
vn -0.70711 0 -0.70711
vn 0 -1 0
vn 0.77301 -0 0.63439
vn 0 -1 0
vn 0 -1 0
vn 0.19509 0 -0.98079
vn 0 -1 0
vn 0.29028 0 -0.95694
vn -0.29028 0 0.95694
vn 0 -1 0
vn 0 -1 0
vn 0.98079 -0 -0.19509
vn 0 -1 0
vn 0.70711 0 -0.70711
vn 0 1 0
vn 0.92388 0 -0.38268
vn 0 1 0
vn 0.95694 0 -0.29028
vn 0 1 0
vn -0.77301 0 -0.63439
vn 0 1 0
vn -0.70711 0 -0.70711
vn 0.83147 0 -0.55557
vn 0 1 0
vn 0.88192 0 -0.4714
vn 0 1 0
vn 0 -1 0
vn 0.19509 0 0.98079
vn 0 1 0
vn -0.83147 0 0.55557
vn 0.92388 0 0.38268
vn 0 -1 0
vn 0.88192 0 0.4714
vn 0 -1 0
vn -0.88192 0 -0.4714
vn 0 -1 0
vn 0 1 0
vn -0.92388 0 0.38268
vn 0 -1 0
vn -0.95694 0 0.29028
vn 0 1 0
vn -0.09802 0 0.99518
vn -0.19509 0 0.98079
vn 0 1 0
vn 0 1 0
vn -0.19509 0 -0.98079
vn 0 -1 0
vn -1 0 0
vn 0.83147 0 -0.55557
vn 0 -1 0
vn 0 -1 0
vn 0.55557 0 -0.83147
vn -0.92388 0 0.38268
vn 0 -1 0
vn 0 1 0
vn -0.63439 0 0.77301
vn -0.38268 0 0.92388
vn 0 -1 0
vn 0.4714 0 -0.88192
vn 0 -1 0
vn 0 -1 0
vn -0.55557 0 0.83147
vn 0 1 0
vn 0.09802 0 -0.99518
vn 0 1 0
vn 0.19509 0 -0.98079
vn 0 -1 0
vn 0.99518 0 -0.09802
vn 0 -1 0
vn -0.99518 0 0.09802
vn -0.4714 0 0.88192
vn 0 -1 0
vn 0 -1 0
vn -0.55557 0 0.83147
vn 0 1 0
vn -0.4714 0 0.88192
vn -0.55557 0 0.83147
vn 0 1 0
vn 0.19509 -0 0.98079
vn 0 -1 0
vn 0 -1 0
vn -0.19509 0 -0.98079
vn 0 -1 0
vn 0.09802 -0 0.99518
vn -0.19509 0 0.98079
vn 0 -1 0
vn 0 -1 0
vn -0.09802 -0 0.99518
vn 0.29028 0 0.95694
vn 0 -1 0
vn 0 -1 0
vn 0.4714 -0 0.88192
vn 0.55557 -0 0.83147
vn 0 -1 0
vn 0 -1 0
vn 0.63439 -0 0.77301
vn -0.92388 0 -0.38268
vn 0 -1 0
vn 0 -1 0
vn -0.88192 0 -0.4714
vn 0.83147 -0 0.55557
vn 0 -1 0
vn -0.83147 0 -0.55557
vn 0 -1 0
vn 0 1 0
vn 0 0 1
vn -0.38268 0 -0.92388
vn 0 1 0
vn 0 -1 0
vn -0.55557 0 -0.83147
vn -0.29028 0 -0.95694
vn 0 -1 0
vn 0 -1 0
vn 0.09802 0 -0.99518
vn 0 1 0
vn -0.29028 0 0.95694
vn -0.98079 -0 0.19509
vn 0 -1 0
vn 0.29028 0 -0.95694
vn 0 1 0
vn 0 1 0
vn -0.98079 0 -0.19509
vn -0.95694 0 -0.29028
vn 0 1 0
vn 0.55557 0 0.83147
vn 0 -1 0
vn 0.55557 0 -0.83147
vn 0 -1 0
vn -0.38268 0 0.92388
vn 0 -1 0
vn 0 1 0
vn -0.92388 0 -0.38268
vn 0.55557 0 -0.83147
vn 0 1 0
vn 0 1 0
vn 0.77301 0 -0.63439
vn 0 -1 0
vn 0.70711 0 0.70711
vn 0.88192 -0 0.4714
vn 0 -1 0
vn -0.95694 0 0.29028
vn 0 1 0
vn 0.98079 0 -0.19509
vn 0 1 0
vn 0 -1 0
vn -0.98079 -0 -0.19509
vn 0 -1 0
vn -0 -0 -1
vn 0.99518 0 -0.09802
vn 0 1 0
vn -0.83147 0 -0.55557
vn 0 -1 0
vn 0.95694 0 -0.29028
vn 0 -1 0
vn 0.83147 0 0.55557
vn 0 -1 0
vn 0.70711 0 0.70711
vn 0 -1 0
vn 0.38268 0 0.92388
vn 0 1 0
vn 0 1 0
vn 0.29028 0 0.95694
vn 0 -1 0
vn -0.63439 0 -0.77301
vn 0.98079 0 -0.19509
vn 0 -1 0
vn 0 1 0
vn -0.77301 0 0.63439
vn 0 1 0
vn -0.88192 0 0.4714
vn 0 1 0
vn 0.70711 0 -0.70711
vn 0.63439 0 -0.77301
vn 0 1 0
vn 0 1 0
vn -0.09802 0 -0.99518
vn -0.4714 0 -0.88192
vn 0 1 0
vn -0.55557 0 -0.83147
vn 0 1 0
vn 0 1 0
vn -0.63439 0 -0.77301
vn 0 1 0
vn -0.83147 0 -0.55557
vn 0 1 0
vn -0.88192 0 -0.4714
vn 0 1 0
vn -0.99518 0 -0.09802
vn -1 0 0
vn 0 1 0
vn -0.99518 0 0.09802
vn 0 1 0
vn -0.98079 0 0.19509
vn 0 1 0
vn -0.70711 0 0.70711
vn 0 1 0
vn -0.38268 0 0.92388
vn 0 1 0
vn 0 1 0
vn 0.09802 0 0.99518
vn 0.19509 0 0.98079
vn 0 1 0
vn 0.55557 0 0.83147
vn 0 1 0
vn 0.63439 0 0.77301
vn 0 1 0
vn 0 1 0
vn 0.83147 0 0.55557
vn 0 1 0
vn 0.88192 0 0.4714
vn 0.99518 0 0.09802
vn 0 1 0
f 1//2 2//3 3//6
f 4//8 5//10 6//12
f 7//14 8//15 9//18
f 10//20 11//21 12//24
f 13//26 5//10 4//8
f 14//28 15//29 16//32
f 17//34 18//35 15//29
f 19//38 20//39 21//42
f 13//26 22//43 5//10
f 23//46 6//12 24//48
f 25//50 16//32 26//52
f 27//54 28//55 22//43
f 29//58 30//60 7//14
f 31//62 32//64 33//66
f 34//67 35//69 36//71
f 37//74 38//75 39//78
f 40//80 41//81 42//84
f 43//86 44//88 45//92
f 46//93 47//95 48//97
f 7//14 30//60 8//15
f 49//100 50//101 47//95
f 17//34 9//18 18//35
f 51//104 52//105 53//108
f 54//110 55//111 20//39
f 56//114 57//115 35//69
f 58//118 59//119 60//122
f 603//1208 594//1190 513//1027
f 62//126 63//127 2//3
f 30//59 64//130 65//132
f 601//1204 137//278 188//379
f 24//47 68//137 69//140
f 6//11 70//141 68//137
f 5//9 71//143 70//141
f 313//629 557//1115 552//1105
f 605//1212 562//1126 561//1123
f 36//71 74//149 59//119
f 75//152 53//108 57//115
f 48//97 76//154 77//156
f 78//159 79//160 11//21
f 491//984 323//649 322//646
f 81//166 39//78 82//168
f 83//170 3//6 84//172
f 85//174 86//175 87//178
f 29//58 66//133 30//60
f 88//180 77//156 89//182
f 90//184 91//186 92//188
f 563//1128 564//1130 514//1030
f 94//192 95//193 96//196
f 529//1060 590//1182 530//1062
f 525//1052 182//368 115//233
f 101//206 102//208 103//210
f 471//944 106//216 179//361
f 105//214 106//215 107//218
f 540//1082 490//982 549//1100
f 109//222 110//223 111//226
f 112//228 111//226 113//230
f 493//987 494//989 491//983
f 116//236 117//237 118//240
f 119//242 120//243 121//246
f 122//248 121//246 123//250
f 592//1186 95//194 593//1187
f 443//888 336//674 44//89
f 598//1197 599//1200 121//245
f 587//1176 110//224 107//217
f 131//266 132//268 133//270
f 577//1156 437//876 439//879
f 456//914 455//912 454//909
f 617//1236 529//1059 528//1057
f 612//1226 526//1054 613//1227
f 142//288 143//290 144//292
f 145//294 146//296 147//298
f 148//300 149//301 150//304
f 605//1211 144//291 143//289
f 153//310 154//312 155//314
f 156//316 155//314 157//318
f 158//320 157//318 159//322
f 593//1188 463//928 462//925
f 554//1110 312//627 311//624
f 163//330 164//332 165//334
f 451//903 518//1038 320//643
f 44//89 442//885 443//888
f 93//190 92//188 168//340
f 541//1084 548//1098 542//1086
f 602//1206 603//1207 137//278
f 301//605 460//922 284//571
f 172//348 171//346 173//350
f 174//352 173//350 175//354
f 430//862 103//209 482//965
f 507//1016 591//1183 441//883
f 97//198 98//200 100//204
f 554//1110 436//873 312//627
f 489//979 491//984 322//646
f 104//212 103//210 179//362
f 107//217 466//933 587//1176
f 598//1198 519//1040 453//907
f 455//911 457//916 302//607
f 586//1174 391//784 387//775
f 417//836 581//1164 61//124
f 501//1004 72//146 500//1002
f 114//232 115//234 182//367
f 603//1207 523//1047 139//282
f 555//1111 517//1035 306//615
f 579//1160 123//249 599//1200
f 124//252 123//250 184//372
f 406//813 126//255 510//1022
f 186//376 187//377 128//259
f 475//952 391//784 586//1174
f 599//1200 123//249 121//245
f 574//1150 147//297 146//295
f 565//1132 487//976 486//973
f 190//384 144//292 146//296
f 497//995 575//1151 614//1229
f 595//1192 571//1144 532//1065
f 73//148 518//1038 498//997
f 580//1162 519//1040 598//1198
f 194//392 193//390 152//307
f 503//1008 70//142 429//860
f 600//1202 434//870 553//1108
f 487//975 476//953 586//1173
f 115//233 520//1041 525//1052
f 591//1184 444//889 442//886
f 160//324 159//322 162//328
f 161//326 162//328 164//332
f 466//934 469//939 546//1094
f 606//1214 536//1074 607//1215
f 606//1214 427//856 536//1074
f 159//321 610//1222 162//327
f 444//889 575//1152 445//892
f 93//189 204//412 90//183
f 94//191 205//414 169//342
f 172//347 206//416 170//344
f 176//356 207//418 174//351
f 97//197 208//420 178//360
f 101//205 209//422 99//202
f 180//363 210//424 104//211
f 108//220 211//426 105//213
f 112//227 212//428 109//221
f 114//231 213//430 181//366
f 116//235 214//432 183//370
f 119//241 215//433 216//435
f 124//251 217//438 122//247
f 125//253 218//440 185//374
f 186//375 219//441 220//443
f 221//446 222//448 223//450
f 224//452 225//454 131//265
f 134//271 226//455 227//457
f 136//275 228//459 229//461
f 140//284 230//464 138//280
f 142//287 231//466 189//382
f 145//293 232//468 190//383
f 148//299 233//470 191//386
f 194//391 234//472 192//388
f 196//395 235//474 151//306
f 156//315 236//476 153//309
f 160//323 237//478 158//319
f 163//329 238//480 161//325
f 197//397 239//481 240//483
f 241//485 242//488 199//402
f 201//406 243//490 166//336
f 209//421 210//423 244//492
f 243//490 201//406 245//494
f 238//479 239//482 246//496
f 217//437 247//498 248//500
f 93//189 169//342 204//412
f 249//502 204//411 250//503
f 215//434 217//437 248//500
f 94//191 170//344 205//414
f 251//506 238//479 246//496
f 252//508 207//417 253//509
f 172//347 174//351 206//416
f 174//351 207//418 206//416
f 218//439 219//442 254//512
f 176//356 178//360 207//418
f 178//360 208//420 207//418
f 231//465 255//514 230//463
f 97//197 99//202 208//420
f 99//202 209//422 208//420
f 212//427 256//516 211//425
f 101//205 104//211 209//422
f 205//413 206//415 257//518
f 258//520 242//487 259//521
f 180//363 105//213 210//424
f 105//213 211//426 210//424
f 211//426 108//220 212//428
f 108//220 109//221 212//428
f 228//460 230//463 260//524
f 261//526 208//419 209//421
f 112//227 181//366 212//428
f 242//487 243//489 259//521
f 235//473 262//528 234//471
f 114//231 183//370 213//430
f 263//529 225//453 264//532
f 265//534 215//434 248//500
f 116//235 216//435 214//432
f 219//442 263//529 266//536
f 267//538 237//477 251//506
f 119//241 122//247 215//433
f 246//496 239//482 258//520
f 214//431 268//540 213//429
f 124//251 185//374 217//438
f 226//456 269//542 225//453
f 262//528 235//473 270//543
f 125//253 220//443 218//440
f 206//415 207//417 252//508
f 271//546 234//471 262//528
f 186//375 127//257 219//441
f 242//487 258//520 239//482
f 272//548 249//502 273//550
f 225//454 224//452 226//455
f 224//452 227//457 226//455
f 237//477 238//479 251//506
f 270//543 236//475 267//538
f 134//271 229//461 226//455
f 236//475 237//477 267//538
f 274//552 213//429 268//540
f 136//275 138//280 228//459
f 275//554 233//469 271//546
f 230//464 140//284 231//466
f 140//284 189//382 231//466
f 244//492 210//423 276//555
f 233//469 275//554 232//467
f 142//287 190//383 231//466
f 190//383 232//468 231//466
f 232//468 145//293 233//470
f 145//293 191//386 233//470
f 217//437 218//439 247//498
f 250//503 205//413 257//518
f 148//299 192//388 233//470
f 276//555 211//425 256//516
f 234//472 194//391 235//474
f 194//391 151//306 235//474
f 215//434 265//534 214//431
f 212//427 213//429 274//552
f 196//395 153//309 235//474
f 247//498 218//439 254//512
f 235//473 236//475 270//543
f 156//315 158//319 236//476
f 255//514 231//465 277//557
f 272//548 204//411 249//502
f 160//323 161//325 237//478
f 161//325 238//480 237//478
f 268//540 214//431 265//534
f 163//329 240//483 238//480
f 240//483 239//481 238//480
f 276//555 210//423 211//425
f 197//397 199//402 239//481
f 233//469 234//471 271//546
f 253//509 207//417 208//419
f 241//485 166//336 242//488
f 269//542 226//456 278//559
f 261//526 209//421 244//492
f 90//183 204//412 279//562
f 204//412 169//342 205//414
f 205//414 170//344 206//416
f 231//465 232//467 277//557
f 257//518 206//415 252//508
f 278//559 228//460 260//524
f 209//422 104//211 210//424
f 243//489 273//550 259//521
f 253//509 208//419 261//526
f 212//428 181//366 213//430
f 213//430 183//370 214//432
f 214//432 216//435 215//433
f 215//433 122//247 217//438
f 217//438 185//374 218//440
f 218//440 220//443 219//441
f 280//563 281//566 282//567
f 277//557 232//467 275//554
f 260//524 230//463 255//514
f 226//455 229//461 228//459
f 228//459 138//280 230//464
f 264//532 225//453 269//542
f 266//536 263//529 264//532
f 256//516 212//427 274//552
f 233//470 192//388 234//472
f 226//456 228//460 278//559
f 235//474 153//309 236//476
f 236//476 158//319 237//478
f 254//512 219//442 266//536
f 205//413 250//503 204//411
f 239//481 199//402 242//488
f 242//488 166//336 243//490
f 272//548 273//550 243//489
f 273//549 249//501 283//569
f 249//501 250//504 283//569
f 250//504 257//517 283//569
f 257//517 252//507 283//569
f 252//507 253//510 283//569
f 253//510 261//525 283//569
f 261//525 244//491 283//569
f 244//491 276//556 283//569
f 276//556 256//515 283//569
f 256//515 274//551 283//569
f 274//551 268//539 283//569
f 268//539 265//533 283//569
f 265//533 248//499 283//569
f 248//499 247//497 283//569
f 247//497 254//511 283//569
f 254//511 266//535 283//569
f 266//535 264//531 283//569
f 264//531 269//541 283//569
f 269//541 278//560 283//569
f 278//560 260//523 283//569
f 260//523 255//513 283//569
f 255//513 277//558 283//569
f 277//558 275//553 283//569
f 275//553 271//545 283//569
f 271//545 262//527 283//569
f 262//527 270//544 283//569
f 270//544 267//537 283//569
f 267//537 251//505 283//569
f 251//505 246//495 283//569
f 246//495 258//519 283//569
f 258//519 259//522 283//569
f 259//522 273//549 283//569
f 84//171 284//570 285//573
f 509//1020 403//808 298//598
f 590//1182 588//1178 530//1062
f 287//576 288//578 28//55
f 289//581 290//582 52//105
f 43//85 291//585 292//587
f 293//589 26//52 32//64
f 294//591 89//182 295//593
f 296//595 84//172 297//597
f 549//1099 490//981 489//980
f 86//176 299//600 298//599
f 572//1146 187//378 406//813
f 465//932 488//978 392//786
f 558//1118 415//832 416//834
f 2//4 301//604 284//570
f 593//1188 462//925 592//1185
f 562//1125 564//1130 563//1128
f 511//1024 438//878 437//875
f 461//924 589//1180 532//1065
f 540//1081 165//333 610//1222
f 558//1117 483//968 485//972
f 53//107 305//612 286//574
f 424//849 448//898 423//848
f 290//583 306//614 307//617
f 19//38 21//42 43//86
f 308//618 309//621 310//622
f 38//76 311//625 312//626
f 79//161 542//1085 420//842
f 560//1121 594//1189 559//1120
f 40//80 42//84 55//111
f 98//199 617//1235 100//203
f 315//633 33//66 38//75
f 533//1068 487//976 565//1132
f 317//637 297//597 85//174
f 318//639 316//635 66//133
f 54//110 20//39 19//38
f 319//641 60//122 63//127
f 432//866 528//1058 433//868
f 590//1182 441//884 588//1178
f 50//102 322//647 323//648
f 324//651 295//593 288//578
f 310//622 309//621 41//81
f 289//581 82//168 290//582
f 325//653 87//178 309//621
f 43//86 326//654 19//38
f 318//639 24//48 316//635
f 55//111 327//656 40//80
f 41//81 40//80 310//622
f 49//100 12//24 50//101
f 309//621 308//618 325//653
f 87//178 325//653 85//174
f 86//175 85//174 297//597
f 297//597 317//637 296//595
f 84//172 296//595 83//170
f 3//6 83//170 1//2
f 2//3 1//2 62//126
f 63//127 62//126 319//641
f 60//122 319//641 58//118
f 59//119 58//118 36//71
f 74//149 36//71 35//69
f 35//69 34//67 56//114
f 57//115 56//114 75//152
f 53//108 75//152 51//104
f 52//105 51//104 289//581
f 82//168 289//581 81//166
f 39//78 81//166 328//659
f 39//78 328//659 37//74
f 38//75 37//74 315//633
f 33//66 315//633 31//62
f 32//64 31//62 293//589
f 26//52 293//589 25//50
f 16//32 25//50 14//28
f 15//29 14//28 17//34
f 9//18 17//34 329//661
f 9//18 329//661 7//14
f 66//133 29//58 330//663
f 66//133 330//663 318//639
f 24//48 318//639 23//46
f 6//12 23//46 4//8
f 327//656 55//111 54//110
f 22//43 13//26 27//54
f 28//55 27//54 331//665
f 28//55 331//665 287//576
f 288//578 287//576 324//651
f 295//593 324//651 294//591
f 89//182 294//591 88//180
f 77//156 88//180 48//97
f 47//95 46//93 49//100
f 12//24 49//100 332//667
f 12//24 332//667 10//20
f 496//993 451//903 320//643
f 48//97 47//95 76//154
f 458//917 460//922 301//605
f 540//1082 549//1100 551//1103
f 510//1021 437//875 516//1034
f 534//1070 202//408 410//821
f 326//655 45//91 336//673
f 326//655 333//668 19//37
f 19//37 333//668 54//109
f 54//109 333//668 327//657
f 327//657 333//668 40//79
f 40//79 333//668 310//623
f 310//623 333//668 308//619
f 308//619 333//668 325//652
f 325//652 333//668 85//173
f 85//173 333//668 317//636
f 317//636 333//668 296//594
f 296//594 333//668 83//169
f 83//169 333//668 1//1
f 1//1 333//668 62//125
f 62//125 333//668 319//640
f 319//640 333//668 58//117
f 58//117 333//668 36//72
f 36//72 333//668 34//68
f 34//68 333//668 56//113
f 56//113 333//668 75//151
f 75//151 333//668 51//103
f 51//103 333//668 289//580
f 289//580 333//668 81//165
f 333//668 337//675 338//678
f 221//446 223//450 339//679
f 225//454 340//681 341//684
f 315//632 333//668 31//61
f 31//61 333//668 293//588
f 293//588 333//668 25//49
f 25//49 333//668 14//27
f 14//27 333//668 17//33
f 17//33 333//668 329//660
f 329//660 333//668 7//13
f 7//13 333//668 29//57
f 29//57 333//668 330//662
f 330//662 333//668 318//638
f 318//638 333//668 23//45
f 23//45 333//668 4//7
f 4//7 333//668 13//25
f 13//25 333//668 27//53
f 27//53 333//668 331//664
f 331//664 333//668 287//577
f 287//577 333//668 324//650
f 324//650 333//668 294//590
f 294//590 333//668 88//179
f 88//179 333//668 48//98
f 48//98 333//668 46//94
f 46//94 333//668 49//99
f 49//99 333//668 332//666
f 332//666 333//668 10//19
f 425//852 480//962 79//161
f 468//937 470//941 509//1019
f 343//688 344//690 345//692
f 345//692 346//693 347//696
f 348//698 281//566 349//700
f 129//262 350//702 127//257
f 129//262 281//565 351//704
f 131//265 225//454 341//684
f 129//262 131//265 281//565
f 352//705 337//675 333//668
f 353//708 354//710 263//530
f 333//668 355//712 356//714
f 351//704 350//702 129//262
f 357//716 263//530 354//710
f 263//530 219//441 358//718
f 219//441 127//257 223//449
f 280//564 328//658 359//719
f 328//658 81//165 359//719
f 81//165 333//668 356//714
f 37//73 328//658 280//564
f 315//632 37//73 360//722
f 358//717 356//713 355//711
f 353//708 263//530 361//723
f 362//726 340//682 363//727
f 350//702 364//730 127//257
f 341//683 362//726 365//731
f 364//730 223//449 127//257
f 355//711 361//724 358//717
f 354//709 338//677 337//676
f 221//445 339//680 81//165
f 280//564 282//568 37//73
f 338//677 354//709 353//707
f 356//713 222//448 221//446
f 365//732 349//699 131//265
f 366//733 355//712 333//668
f 225//454 263//530 340//681
f 340//681 263//530 367//735
f 361//724 355//711 366//734
f 350//701 280//563 359//720
f 282//568 348//697 37//73
f 223//449 222//447 219//441
f 333//668 338//678 366//733
f 222//447 358//718 219//441
f 339//680 359//719 81//165
f 357//716 367//735 263//530
f 280//563 351//703 281//566
f 360//722 362//725 315//632
f 357//715 352//706 367//736
f 81//165 356//714 221//445
f 367//736 352//706 368//738
f 360//721 349//700 365//731
f 353//707 366//734 338//677
f 356//713 358//717 222//448
f 333//668 315//632 362//725
f 341//684 365//732 131//265
f 368//737 352//705 333//668
f 362//725 363//728 333//668
f 337//676 357//715 354//709
f 361//724 366//734 353//707
f 348//697 360//722 37//73
f 359//720 364//729 350//701
f 339//679 364//729 359//720
f 357//715 337//676 352//706
f 367//736 368//738 363//727
f 363//727 340//682 367//736
f 131//265 349//699 281//565
f 363//728 368//737 333//668
f 281//566 348//698 282//567
f 349//700 360//721 348//698
f 339//679 223//450 364//729
f 365//731 362//726 360//721
f 351//703 280//563 350//701
f 358//718 361//723 263//530
f 362//726 341//683 340//682
f 272//547 369//739 370//742
f 346//693 371//744 372//745
f 373//747 343//687 374//750
f 375//751 376//754 333//668
f 563//1127 67//136 582//1165
f 379//760 333//668 376//754
f 503//1008 68//138 70//142
f 272//547 243//490 381//764
f 382//766 377//756 373//748
f 383//768 384//770 371//744
f 379//759 385//772 380//762
f 431//863 433//867 401//804
f 162//327 610//1222 164//331
f 245//493 379//759 381//763
f 384//770 383//768 380//762
f 376//753 381//763 379//759
f 388//777 389//780 272//547
f 204//412 272//547 389//780
f 389//780 390//782 204//412
f 375//752 369//740 381//763
f 550//1102 548//1097 541//1083
f 372//745 371//744 384//770
f 381//763 376//753 375//752
f 333//668 392//785 378//757
f 347//695 346//694 374//750
f 473//948 495//991 474//949
f 393//788 390//781 389//779
f 601//1204 602//1206 137//278
f 346//694 372//746 374//750
f 346//693 394//789 371//744
f 372//746 384//769 203//410
f 386//774 343//688 373//748
f 203//410 374//750 372//746
f 384//769 385//771 203//410
f 344//690 343//688 386//774
f 379//759 245//493 385//772
f 343//688 345//692 347//696
f 395//792 279//561 393//788
f 90//183 373//747 374//750
f 245//494 381//764 243//490
f 370//741 396//794 397//796
f 272//547 381//764 369//739
f 382//766 395//792 377//756
f 201//406 203//410 385//771
f 370//741 397//796 388//778
f 390//782 279//562 204//412
f 396//794 370//741 369//740
f 369//740 375//752 396//794
f 397//796 389//779 388//778
f 279//561 395//792 382//766
f 382//765 90//183 279//562
f 144//291 574//1150 146//295
f 389//779 398//797 393//788
f 398//798 397//795 333//668
f 333//668 393//787 398//798
f 395//791 393//787 333//668
f 390//781 393//788 279//561
f 373//747 90//183 382//765
f 398//797 389//779 397//796
f 582//1165 69//139 505//1012
f 521//1044 461//923 520//1042
f 370//742 388//777 272//547
f 343//687 347//695 374//750
f 373//748 377//756 386//774
f 245//494 201//406 385//771
f 346//693 345//692 394//789
f 333//668 397//795 396//793
f 396//793 375//751 333//668
f 384//770 380//762 385//772
f 198//399 550//1101 200//404
f 20//40 400//801 399//799
f 21//41 20//40 399//799
f 468//938 509//1020 298//598
f 596//1194 493//988 502//1006
f 615//1232 173//349 171//345
f 20//40 55//112 400//801
f 61//124 560//1122 314//631
f 613//1228 92//187 91//185
f 42//83 41//82 401//803
f 41//82 402//805 401//803
f 584//1170 113//229 111//225
f 41//82 309//620 402//805
f 309//620 403//807 402//805
f 43//86 45//92 326//654
f 433//868 528//1058 530//1062
f 82//167 404//809 306//614
f 290//583 82//167 306//614
f 552//1105 414//830 313//629
f 433//867 400//802 411//824
f 82//167 39//77 404//809
f 574//1150 149//302 147//297
f 9//17 61//123 18//36
f 30//59 65//132 8//16
f 66//134 67//135 30//59
f 24//47 69//140 316//634
f 6//11 68//137 24//47
f 5//9 70//141 6//11
f 22//44 72//145 5//9
f 28//56 73//147 22//44
f 570//1142 479//960 492//986
f 47//96 80//164 76//153
f 580//1161 120//244 118//239
f 439//880 543//1088 286//575
f 50//102 12//23 322//647
f 599//1199 453//907 538//1078
f 482//966 432//865 430//861
f 601//1203 483//967 567//1136
f 504//1010 503//1007 429//859
f 616//1234 529//1059 617//1236
f 482//965 100//203 617//1235
f 157//317 597//1195 527//1055
f 467//936 128//260 544//1089
f 170//343 96//196 171//346
f 507//1016 441//883 506//1013
f 587//1175 595//1191 584//1169
f 550//1101 611//1224 200//404
f 132//267 130//263 467//936
f 391//784 475//952 342//686
f 177//358 176//355 175//354
f 614//1229 575//1151 444//890
f 572//1146 545//1091 187//378
f 99//201 100//204 102//208
f 607//1216 193//389 150//303
f 524//1049 537//1075 456//913
f 586//1174 387//775 488//978
f 173//349 507//1015 175//353
f 609//1220 195//394 152//308
f 481//964 568//1137 484//969
f 500//1002 73//148 498//997
f 115//234 181//365 113//230
f 540//1081 551//1104 165//333
f 117//237 183//369 182//367
f 596//1194 502//1006 610//1221
f 616//1233 617//1235 98//199
f 305//613 517//1035 577//1155
f 123//249 511//1023 184//371
f 126//256 185//373 184//372
f 614//1229 444//890 615//1231
f 292//586 291//584 440//882
f 496//993 321//645 418//838
f 592//1185 447//896 497//995
f 450//902 518//1037 451//904
f 127//258 128//259 130//264
f 457//915 537//1076 458//918
f 412//826 457//916 301//605
f 513//1028 581//1163 514//1030
f 229//462 188//380 137//277
f 79//161 78//157 425//852
f 189//381 408//817 143//290
f 499//1000 536//1073 500//1001
f 571//1143 285//572 532//1066
f 175//353 507//1015 177//357
f 583//1168 155//313 154//311
f 342//686 477//956 426//854
f 550//1102 541//1083 611//1223
f 192//387 150//304 193//390
f 580//1161 598//1197 120//244
f 570//1142 492//986 534//1069
f 612//1225 91//185 405//812
f 193//389 609//1220 152//308
f 520//1042 461//923 459//919
f 588//1177 291//584 399//800
f 200//404 611//1224 409//820
f 584//1169 595//1191 589//1179
f 494//990 80//163 491//984
f 80//163 474//950 422//846
f 534//1069 476//954 533//1068
f 611//1223 479//960 570//1142
f 410//821 167//337 570//1141
f 419//840 576//1153 489//979
f 429//860 71//144 501//1004
f 241//486 409//819 167//338
f 485//971 557//1115 415//832
f 201//405 410//822 202//407
f 610//1221 490//982 540//1082
f 551//1103 548//1097 550//1102
f 490//981 502//1005 491//983
f 90//184 374//749 91//186
f 374//749 405//811 91//186
f 90//184 92//188 93//190
f 93//190 168//340 169//341
f 169//341 95//193 94//192
f 94//192 96//196 170//343
f 172//348 170//343 171//346
f 174//352 172//348 173//350
f 174//352 175//354 176//355
f 176//355 177//358 178//359
f 178//359 98//200 97//198
f 97//198 100//204 99//201
f 99//201 102//208 101//206
f 101//206 103//210 104//212
f 104//212 179//362 180//364
f 180//364 106//215 105//214
f 105//214 107//218 108//219
f 108//219 110//223 109//222
f 109//222 111//226 112//228
f 112//228 113//230 181//365
f 181//365 115//234 114//232
f 114//232 182//367 183//369
f 183//369 117//237 116//236
f 116//236 118//240 216//436
f 556//1114 404//810 312//627
f 119//242 216//436 120//243
f 216//436 118//240 120//243
f 511//1023 123//249 579//1160
f 122//248 119//242 121//246
f 574//1149 428//858 573//1148
f 122//248 123//250 124//252
f 124//252 184//372 185//373
f 185//373 126//256 125//254
f 527//1056 493//988 596//1194
f 220//444 125//254 406//814
f 184//371 510//1022 126//255
f 565//1132 486//973 612//1226
f 186//376 220//444 187//377
f 220//444 406//814 187//377
f 186//376 128//259 127//258
f 127//258 130//264 129//261
f 518//1038 421//844 320//643
f 131//266 129//261 132//268
f 182//368 525//1052 117//238
f 320//643 321//645 496//993
f 224//451 131//266 133//270
f 572//1145 515//1032 545//1092
f 531//1064 473//947 597//1196
f 227//458 224//451 407//816
f 408//818 141//285 523//1047
f 135//274 134//272 407//816
f 134//272 227//458 407//816
f 335//672 445//891 446//894
f 229//462 134//272 188//380
f 518//1038 73//148 421//844
f 136//276 229//462 137//277
f 195//394 609//1220 583//1168
f 609//1219 449//900 583//1167
f 138//279 136//276 139//281
f 607//1215 499//999 608//1217
f 608//1217 499//999 450//901
f 140//283 138//279 141//286
f 513//1028 594//1189 560//1121
f 497//996 96//195 592//1186
f 189//381 140//283 408//817
f 202//408 565//1131 405//812
f 189//381 143//290 142//288
f 142//288 144//292 190//384
f 190//384 146//296 145//294
f 145//294 147//298 191//385
f 191//385 149//301 148//300
f 148//300 150//304 192//387
f 192//387 193//390 194//392
f 194//392 152//307 151//305
f 151//305 195//393 196//396
f 196//396 154//312 153//310
f 153//310 155//314 156//316
f 156//316 157//318 158//320
f 158//320 159//322 160//324
f 160//324 162//328 161//326
f 161//326 164//332 163//330
f 163//330 165//334 240//484
f 198//400 197//398 165//334
f 197//398 240//484 165//334
f 482//965 103//209 102//207
f 199//401 197//398 198//400
f 241//486 199//401 200//403
f 597//1196 473//947 472//945
f 166//335 241//486 167//338
f 505//1012 68//138 503//1008
f 606//1213 150//303 149//302
f 201//405 166//335 410//822
f 436//874 435//872 556//1113
f 203//409 201//405 202//407
f 374//749 203//409 202//407
f 573//1148 427//856 606//1214
f 599//1199 538//1078 579//1159
f 407//815 566//1134 135//273
f 400//801 55//112 411//823
f 497//996 614//1230 171//345
f 578//1158 504//1009 574//1149
f 437//876 577//1156 517//1036
f 309//620 298//599 403//807
f 604//1210 562//1126 605//1212
f 523//1048 512//1026 522//1046
f 522//1046 512//1026 564//1129
f 552//1105 311//624 414//830
f 86//176 300//602 299//600
f 602//1205 594//1190 603//1208
f 297//596 285//573 300//602
f 566//1133 483//967 601//1203
f 65//131 514//1029 581//1164
f 607//1216 608//1218 193//389
f 508//1018 585//1171 509//1019
f 301//604 63//128 412//825
f 63//128 302//606 412//825
f 547//1096 300//603 571//1143
f 60//121 303//608 302//606
f 135//273 601//1204 188//379
f 615//1231 444//890 591//1183
f 556//1114 306//615 404//810
f 303//608 74//150 304//610
f 299//601 468//938 298//598
f 304//610 35//70 413//827
f 35//70 286//574 413//827
f 292//586 442//885 44//89
f 581//1164 417//836 65//131
f 615//1231 591//1183 507//1016
f 52//106 307//617 305//612
f 600//1202 553//1108 535//1072
f 514//1029 65//131 64//129
f 566//1134 601//1204 135//273
f 404//809 39//77 312//626
f 454//910 455//911 303//609
f 606//1213 607//1216 150//303
f 485//972 484//970 557//1116
f 516//1033 437//876 517//1036
f 38//76 414//829 311//625
f 479//959 541//1084 480//961
f 440//882 291//584 588//1177
f 618//1238 107//217 106//216
f 415//831 26//51 416//833
f 535//1072 568//1137 481//964
f 467//935 434//870 600//1202
f 545//1092 569//1140 544//1090
f 9//17 65//132 417//835
f 509//1020 585//1172 403//808
f 605//1212 561//1123 578//1158
f 30//59 67//135 64//130
f 574//1149 504//1009 428//858
f 593//1187 95//194 168//339
f 67//135 66//134 69//140
f 530//1061 588//1177 400//802
f 487//975 586//1173 488//977
f 569//1139 515//1031 555//1112
f 159//321 527//1055 596//1193
f 5//9 72//145 71//143
f 577//1155 286//575 305//613
f 22//44 73//147 72//145
f 510//1021 516//1034 572//1145
f 426//854 480//962 425//852
f 617//1236 528//1057 482//966
f 579//1159 438//878 511//1024
f 544//1090 435//871 467//935
f 321//644 89//181 418//837
f 476//953 475//951 586//1173
f 524//1050 118//239 117//238
f 80//164 47//96 323//648
f 423//848 465//932 392//786
f 608//1218 609//1220 193//389
f 419//839 11//22 420//841
f 43//85 292//587 44//87
f 618//1237 470//942 469//939
f 43//85 21//41 291//585
f 21//41 399//799 291//585
f 473//948 539//1080 496//994
f 55//112 42//83 411//823
f 42//83 401//803 411//823
f 87//177 298//599 309//620
f 86//176 298//599 87//177
f 297//596 300//602 86//176
f 84//171 285//573 297//596
f 3//5 284//570 84//171
f 2//4 284//570 3//5
f 63//128 301//604 2//4
f 60//121 302//606 63//128
f 59//120 303//608 60//121
f 74//150 303//608 59//120
f 35//70 304//610 74//150
f 57//116 286//574 35//70
f 53//107 286//574 57//116
f 52//106 305//612 53//107
f 290//583 307//617 52//106
f 38//76 312//626 39//77
f 604//1209 605//1211 143//289
f 38//76 33//65 414//829
f 33//65 313//628 414//829
f 499//1000 498//998 518//1037
f 32//63 313//628 33//65
f 32//63 415//831 313//628
f 595//1192 546//1093 571//1144
f 32//63 26//51 415//831
f 508//1018 432//866 431//864
f 118//239 524//1050 580//1161
f 26//51 16//31 416//833
f 80//163 494//990 474//950
f 15//30 314//630 416//833
f 15//30 416//833 16//31
f 314//630 15//30 61//123
f 15//30 18//36 61//123
f 576//1153 420//842 542//1085
f 585//1172 402//806 403//808
f 8//16 65//132 9//17
f 66//134 316//634 69//140
f 598//1198 453//907 599//1199
f 28//56 288//579 73//147
f 288//579 320//642 421//843
f 288//579 295//592 320//642
f 430//861 432//865 508//1017
f 89//181 321//644 295//592
f 481//964 484//969 566//1133
f 89//181 77//155 418//837
f 582//1165 67//136 69//139
f 418//837 77//155 422//845
f 77//155 76//153 422//845
f 618//1237 469//939 466//934
f 447//895 462//926 448//897
f 50//102 323//648 47//96
f 322//647 12//23 419//839
f 12//23 11//22 419//839
f 471//943 470//942 618//1237
f 11//22 79//162 420//841
f 524//1049 456//913 580//1162
f 471//944 103//209 430//862
f 573//1147 606//1213 149//302
f 572//1145 516//1034 515//1032
f 597//1195 157//317 155//313
f 10//20 78//159 11//21
f 520//1042 459//919 525//1051
f 429//860 70//142 71//144
f 333//668 423//847 392//785
f 559//1119 314//631 560//1122
f 107//217 618//1238 466//933
f 584//1169 589//1179 521//1044
f 582//1166 562//1125 563//1128
f 333//668 334//669 424//850
f 333//668 335//671 334//669
f 333//668 336//673 335//671
f 326//655 336//673 333//668
f 333//668 78//158 10//19
f 177//357 506//1014 98//199
f 538//1077 543//1087 439//879
f 425//851 333//668 426//853
f 466//934 546//1094 587//1175
f 483//968 558//1117 559//1120
f 377//755 378//757 386//773
f 380//761 342//685 379//760
f 386//773 387//776 344//689
f 394//790 345//691 387//776
f 371//743 391//783 383//767
f 333//668 378//757 395//791
f 383//767 391//783 380//761
f 379//760 342//685 333//668
f 342//685 380//761 391//783
f 495//992 418//838 474//950
f 394//790 387//776 371//743
f 165//333 551//1104 198//399
f 377//755 395//791 378//757
f 469//940 468//937 547//1095
f 344//689 387//776 345//691
f 588//1177 399//800 400//802
f 371//743 387//776 391//783
f 531//1063 155//313 583//1168
f 452//906 454//910 303//609
f 614//1230 615//1232 171//345
f 555//1112 515//1031 517//1036
f 422//845 76//153 80//164
f 604//1209 143//289 408//818
f 583//1167 449//900 539//1079
f 169//341 168//340 95//193
f 597//1196 472//945 527//1056
f 471//943 508//1017 470//942
f 478//958 426//854 477//956
f 98//200 178//359 177//358
f 616//1234 590//1181 529//1059
f 92//187 613//1228 593//1187
f 581//1163 513//1028 560//1121
f 422//846 474//950 418//838
f 514//1029 64//129 563//1127
f 180//364 179//362 106//215
f 195//394 583//1168 154//311
f 108//219 107//218 110//223
f 472//946 474//949 494//989
f 471//944 618//1238 106//216
f 585//1171 508//1018 431//864
f 479//959 478//957 477//955
f 460//922 532//1066 284//571
f 141//285 139//282 523//1047
f 533//1068 476//954 487//976
f 592//1185 462//925 447//896
f 527//1055 159//321 157//317
f 496//993 418//838 495//992
f 406//814 125//254 126//256
f 613//1227 463//928 593//1188
f 592//1186 96//195 95//194
f 132//268 129//261 130//264
f 549//1099 576//1154 542//1086
f 188//380 134//272 135//274
f 139//281 136//276 137//277
f 141//286 138//279 139//281
f 408//817 140//283 141//286
f 611//1224 167//337 409//820
f 613//1227 526//1054 463//928
f 92//187 593//1187 168//339
f 580//1162 456//913 519//1040
f 543//1088 413//828 286//575
f 191//385 147//298 149//301
f 491//984 80//163 323//649
f 506//1013 590//1181 616//1234
f 534//1069 492//986 476//954
f 455//911 302//607 303//609
f 151//305 152//307 195//393
f 154//312 196//396 195//393
f 611//1223 541//1083 479//960
f 44//89 336//674 45//90
f 378//758 392//786 488//978
f 458//917 301//605 457//916
f 587//1176 111//225 110//224
f 441//884 591//1184 442//886
f 612//1226 486//973 526//1054
f 551//1103 549//1100 548//1097
f 410//822 166//335 167//338
f 575//1152 447//895 446//893
f 482//966 528//1057 432//865
f 224//451 133//270 407//816
f 430//861 508//1017 471//943
f 600//1201 133//269 132//267
f 200//403 199//401 198//400
f 409//819 241//486 200//403
f 598//1197 121//245 120//244
f 405//811 374//749 202//407
f 610//1221 502//1006 490//982
f 527//1056 472//945 493//988
f 531//1064 539//1079 473//947
f 155//313 531//1063 597//1195
f 492//985 479//959 477//955
f 522//1046 564//1129 604//1210
f 609//1219 450//901 449//900
f 423//848 448//898 464//930
f 521//1043 113//229 584//1170
f 568//1138 553//1107 552//1106
f 467//936 600//1201 132//267
f 378//758 488//978 387//775
f 556//1114 312//627 436//873
f 505//1012 69//139 68//138
f 431//863 401//804 402//806
f 61//123 9//17 417//835
f 306//615 517//1035 307//616
f 547//1096 468//938 299//601
f 113//229 521//1043 115//233
f 607//1215 536//1074 499//999
f 578//1157 574//1150 144//291
f 608//1217 450//901 609//1219
f 557//1116 568//1138 552//1106
f 562//1125 582//1166 505//1011
f 573//1148 428//858 427//856
f 578//1158 561//1123 504//1009
f 603//1208 513//1027 523//1048
f 416//834 559//1119 558//1118
f 585//1172 431//863 402//806
f 596//1193 610//1222 159//321
f 103//209 471//944 179//361
f 187//378 544//1089 128//260
f 544//1090 569//1140 435//871
f 601//1203 567//1136 602//1205
f 73//147 288//579 421//843
f 604//1210 564//1129 562//1126
f 523//1048 513//1027 512//1026
f 320//642 295//592 321//644
f 602//1205 567//1136 594//1190
f 615//1232 507//1015 173//349
f 511//1024 437//875 510//1021
f 526//1053 486//974 488//977
f 413//828 543//1088 304//611
f 423//847 333//668 424//850
f 304//611 452//906 303//609
f 566//1133 484//969 483//967
f 522//1045 604//1209 408//818
f 425//851 78//158 333//668
f 535//1072 553//1108 568//1137
f 426//853 333//668 342//685
f 133//269 600//1201 535//1071
f 433//867 411//824 401//804
f 387//776 386//773 378//757
f 565//1131 612//1225 405//812
f 610//1222 165//333 164//331
f 467//935 435//871 434//870
f 612//1225 613//1228 91//185
f 497//995 447//896 575//1151
f 445//891 336//674 443//888
f 545//1092 515//1032 569//1140
f 477//956 342//686 475//952
f 307//616 517//1035 305//613
f 497//996 171//345 96//195
f 579//1159 538//1078 438//878
f 559//1119 416//834 314//631
f 438//877 538//1077 439//879
f 427//855 428//857 429//859
f 525//1051 537//1075 524//1049
f 431//864 432//866 433//868
f 434//869 435//872 436//874
f 437//876 438//877 439//879
f 440//881 441//884 442//886
f 443//887 444//889 445//892
f 446//893 447//895 448//897
f 449//899 450//902 451//904
f 452//905 453//908 454//909
f 455//912 456//914 457//915
f 458//918 459//920 460//921
f 459//920 461//924 460//921
f 462//926 463//927 448//897
f 464//929 463//927 465//931
f 506//1014 616//1233 98//199
f 467//936 130//263 128//260
f 468//937 469//940 470//941
f 525//1051 459//919 537//1075
f 472//946 473//948 474//949
f 475//951 476//953 477//955
f 478//957 479//959 480//961
f 448//898 334//670 446//894
f 482//965 102//207 100//203
f 483//968 484//970 485//972
f 486//974 487//975 488//977
f 489//980 490//981 491//983
f 476//953 492//985 477//955
f 493//987 472//946 494//989
f 495//991 473//948 496//994
f 594//1189 567//1135 559//1120
f 498//998 499//1000 500//1001
f 501//1003 427//855 429//859
f 502//1005 493//987 491//983
f 503//1007 504//1010 505//1011
f 506//1014 177//357 507//1015
f 470//941 508//1018 509//1019
f 510//1022 184//371 511//1023
f 512//1025 513//1028 514//1030
f 515//1031 516//1033 517//1036
f 450//902 499//1000 518//1037
f 428//857 504//1010 429//859
f 453//908 519//1039 454//909
f 520//1041 115//233 521//1043
f 522//1045 408//818 523//1047
f 524//1050 117//238 525//1052
f 465//931 526//1053 488//977
f 504//1010 561//1124 505//1011
f 463//927 526//1053 465//931
f 528//1058 529//1060 530//1062
f 521//1044 589//1179 461//923
f 460//921 461//924 532//1065
f 533//1067 202//408 534//1070
f 481//963 407//815 535//1071
f 535//1071 407//815 133//269
f 519//1039 456//914 454//909
f 500//1001 536//1073 501//1003
f 537//1076 459//920 458//918
f 538//1077 453//908 452//905
f 496//994 539//1080 451//904
f 587//1175 546//1094 595//1191
f 480//961 541//1084 542//1086
f 543//1087 538//1077 452//905
f 544//1089 187//378 545//1091
f 546//1093 469//940 547//1095
f 548//1098 549//1099 542//1086
f 550//1101 198//399 551//1104
f 552//1106 553//1107 554//1109
f 532//1066 285//572 284//571
f 589//1180 595//1192 532//1065
f 457//916 412//826 302//607
f 452//906 304//611 543//1088
f 539//1080 449//899 451//904
f 139//282 137//278 603//1207
f 536//1073 427//855 501//1003
f 555//1111 306//615 556//1114
f 144//291 605//1211 578//1157
f 554//1110 311//624 552//1105
f 577//1155 439//880 286//575
f 557//1115 313//629 415//832
f 485//971 415//832 558//1118
f 584//1170 111//225 587//1176
f 576//1153 419//840 420//842
f 561//1124 562//1125 505//1011
f 583//1167 539//1079 531//1064
f 563//1127 64//129 67//136
f 546//1093 547//1095 571//1144
f 564//1130 512//1025 514//1030
f 441//884 440//881 588//1178
f 501//1004 71//144 72//146
f 500//1002 72//146 73//148
f 565//1131 202//408 533//1067
f 444//889 443//887 442//886
f 611//1224 570//1141 167//337
f 566//1134 407//815 481//963
f 456//914 537//1076 457//915
f 419//840 489//979 322//646
f 567//1135 483//968 559//1120
f 542//1085 79//161 480//962
f 480//962 426//854 478//958
f 506//1013 441//883 590//1181
f 463//927 464//929 448//897
f 465//932 423//848 464//930
f 484//970 568//1138 557//1116
f 448//898 424//849 334//670
f 446//894 334//670 335//672
f 445//891 335//672 336//674
f 554//1109 434//869 436//874
f 442//885 292//586 440//882
f 556//1113 569//1139 555//1112
f 553//1107 434//869 554//1109
f 530//1061 400//802 433//867
f 534//1070 410//821 570//1141
f 547//1096 299//601 300//603
f 571//1143 300//603 285//572
f 572//1146 406//813 510//1022
f 573//1147 149//302 574//1150
f 445//892 575//1152 446//893
f 435//872 569//1139 556//1113
f 576//1154 549//1099 489//980
f 581//1164 560//1122 61//124
