# Supplementary material for: An inexpensive open source 3D-printed membrane feeder for human malaria transmission studies
Source: Malar J. 2018 Aug 3;17:282. doi: 10.1186/s12936-018-2436-9 (PMC6076392; doi:10.1186/s12936-018-2436-9)
Supplement: Supplementary file 2 — Additional file 2 Feeder top. 3D CAD file of the top part of the membrane feeder. [file 12936_2018_2436_MOESM2_ESM.obj]

#Produced by Art of Illusion 3.0.2, Thu Mar 22 16:55:39 GMT 2018
g Boolean_17
v -8.59044 -6.94417 -24.15406
v -9.13237 -1.94417 -23.343
v -8.40014 -6.94417 -25.11077
v -8.59044 -1.94417 -24.15406
v -10.90014 -6.94417 -22.61077
v -10.90014 -1.94417 -22.61077
v -9.13237 -6.94417 -23.343
v -9.94343 -1.94417 -22.80107
v -8.59044 -6.94417 -26.06748
v -8.40014 -1.94417 -25.11077
v -9.13237 -6.94417 -26.87854
v -8.59044 -1.94417 -26.06748
v -9.94343 -6.94417 -27.42047
v -9.94343 -1.94417 -27.42047
v -9.13237 -1.94417 -26.87854
v -10.90014 -6.94417 -27.61077
v -10.90014 -1.94417 -27.61077
v -11.74509 -6.94417 -27.4427
v -11.5362 -6.94417 -22.73729
v -11.74509 -1.94417 -27.4427
v -11.5362 -1.94417 -22.73729
v -9.94343 -6.94417 -22.80107
v -10.48319 -6.94417 -19.95401
v -10.98669 -6.94417 -21.01857
v -6.82923 -6.94417 -22.74064
v 1.27607 -6.94417 -37.55299
v 2.44095 -6.94417 -37.38019
v 1.56304 -6.94417 -32.96666
v -1.07634 -6.94417 -37.55299
v 0.09986 -6.94417 -37.61077
v 0.09986 -6.94417 -33.11077
v 1.20105 16.55583 -27.11077
v 1.16052 17.05583 -27.05011
v 1.48568 16.12986 -27.53675
v -0.9608 17.05583 -29.17143
v -1.28596 17.05583 -28.6848
v -0.9608 16.61649 -29.17143
v -1.28596 17.05583 -27.53675
v -1.28596 16.12986 -27.53675
v -1.40014 15.55583 -28.11077
v 7.02896 -6.94417 -28.4809
v 6.33588 -8.44417 -29.77755
v 6.33588 -6.94417 -29.77755
v 2.40956 16.51254 -33.11077
v 2.40956 16.51254 -46.61077
v 1.86763 17.3236 -46.61077
v -1.40014 -8.44417 -28.11077
v -1.28596 14.98181 -27.53675
v -2.20984 14.59913 -33.11077
v -2.90014 -1.94417 -33.11077
v -2.40014 15.55583 -33.11077
v -0.9608 -8.44417 -29.17143
v -0.47416 14.17001 -29.49659
v -0.9608 14.49517 -29.17143
v 1.59986 15.55583 -27.11077
v 1.48568 14.98181 -27.11077
v 1.20105 14.55583 -27.11077
v -1.28596 14.98181 -27.11077
v -1.00133 16.55583 -27.11077
v -1.00133 14.55583 -27.11077
v -1.40014 15.55583 -27.11077
v -1.28596 16.12986 -27.11077
v -3.38355 -6.94417 -37.09405
v -2.24122 -6.94417 -37.38019
v -2.77026 -6.94417 -32.53987
v -11.38342 -6.94417 -29.09419
v -10.98669 -6.94417 -30.20297
v -6.82923 -6.94417 -28.4809
v 1.48568 16.12986 -27.11077
v 1.59986 17.05583 -28.11077
v 1.48568 16.12986 -28.6848
v 1.59986 15.55583 -28.11077
v -1.28596 -8.44417 -27.53675
v 0.67389 17.05583 -29.49659
v 1.16052 16.61649 -29.17143
v 1.16052 17.05583 -29.17143
v -0.47416 16.94165 -29.49659
v -0.47416 17.05583 -29.49659
v -6.13616 -6.94417 -21.44399
v -9.87777 -6.94417 -18.94393
v 1.59986 -8.44417 -28.11077
v 1.48568 14.98181 -27.53675
v -7.25603 -8.44417 -27.07395
v -7.25603 -6.94417 -27.07395
v -0.9608 17.05583 -27.05011
v -1.28596 16.12986 -46.61077
v -2.20984 16.51254 -46.61077
v -1.66791 17.3236 -46.61077
v 6.33588 -8.44417 -21.44399
v 6.33588 -6.94417 -21.44399
v 5.40316 -6.94417 -20.30747
v -0.47416 14.17001 -46.61077
v -0.9608 14.49517 -46.61077
v -1.28596 14.98181 -28.6848
v -1.66791 17.3236 -33.11077
v -0.9608 16.61649 -46.61077
v -0.85685 17.86553 -46.61077
v 2.40956 14.59913 -46.61077
v 1.48568 14.98181 -46.61077
v 2.59986 15.55583 -46.61077
v 0.09986 -8.44417 -29.61077
v 0.67389 14.17001 -29.49659
v 0.09986 14.05583 -29.61077
v 1.59986 15.55583 -46.61077
v -1.28596 14.98181 -46.61077
v -2.20984 14.59913 -46.61077
v -2.40014 15.55583 -46.61077
v -2.90014 20.05583 -33.11077
v 3.09986 20.05583 -33.11077
v 0.09986 18.05583 -33.11077
v -4.06692 -6.94417 -31.84679
v -5.5569 -6.94417 -36.19383
v 0.09986 13.05583 -46.61077
v -0.85685 13.24613 -46.61077
v 0.09986 14.05583 -46.61077
v 3.09986 -1.94417 -33.11077
v 2.40956 14.59913 -33.11077
v 2.59986 15.55583 -33.11077
v 1.86763 13.78807 -33.11077
v -7.40014 -6.94417 -25.61077
v -7.40014 -8.44417 -25.61077
v 1.05657 17.86553 -46.61077
v 1.16052 16.61649 -46.61077
v 0.67389 16.94165 -46.61077
v -6.13616 -6.94417 -29.77755
v -9.87777 -6.94417 -32.27761
v -9.17626 -6.94417 -33.22349
v 1.16052 14.49517 -29.17143
v 1.16052 14.49517 -46.61077
v 1.56304 -6.94417 -18.25488
v 2.96999 -8.44417 -18.68167
v 2.96999 -6.94417 -18.68167
v -0.47416 17.05583 -26.72495
v 1.48568 17.05583 -28.6848
v 0.67389 17.05583 -26.72495
v -1.66791 13.78807 -46.61077
v -1.66791 13.78807 -33.11077
v -1.40014 15.55583 -46.61077
v -1.40014 17.05583 -28.11077
v -4.06692 -6.94417 -19.37475
v -6.56698 -6.94417 -15.63313
v -7.51286 -6.94417 -16.33464
v 0.67389 -8.44417 -29.49659
v -1.28596 16.12986 -28.6848
v 1.05657 13.24613 -46.61077
v 0.67389 14.17001 -46.61077
v 1.86763 13.78807 -46.61077
v 0.09986 13.05583 -33.11077
v 1.05657 13.24613 -33.11077
v -7.25603 -8.44417 -24.14759
v 1.48568 14.98181 -28.6848
v -0.85685 17.86553 -33.11077
v -4.49234 -6.94417 -36.69732
v -11.38342 -6.94417 -22.12735
v -5.20344 -6.94417 -20.30747
v -9.17626 -6.94417 -17.99805
v -2.77026 -6.94417 -18.68167
v -4.49234 -6.94417 -14.52422
v -5.5569 -6.94417 -15.02771
v 1.48568 17.05583 -27.53675
v -8.38542 -6.94417 -34.09605
v 0.09986 18.05583 -46.61077
v 1.05657 17.86553 -33.11077
v 0.67389 16.94165 -29.49659
v 4.26664 -6.94417 -31.84679
v 6.7667 -6.94417 -35.58841
v 7.71258 -6.94417 -34.8869
v -8.38542 -6.94417 -17.12549
v -5.20344 -6.94417 -30.91407
v -7.51286 -6.94417 -34.8869
v -3.38355 -6.94417 -14.12749
v -6.56698 -6.94417 -35.58841
v 1.16052 -8.44417 -29.17143
v -7.25603 -6.94417 -24.14759
v 8.58514 -6.94417 -34.09605
v 5.40316 -6.94417 -30.91407
v 1.48568 -8.44417 -27.53675
v -0.85685 13.24613 -33.11077
v -0.47416 16.94165 -46.61077
v 0.09986 17.05583 -46.61077
v 0.09986 17.05583 -29.61077
v 10.68292 -6.94417 -31.26753
v 1.48568 16.12986 -46.61077
v 2.96999 -6.94417 -32.53987
v 4.69206 -6.94417 -36.69732
v 5.75662 -6.94417 -36.19383
v 3.58328 -6.94417 -14.12749
v -0.47416 -8.44417 -29.49659
v -1.36332 -6.94417 -32.96666
v 3.58328 -6.94417 -37.09405
v -10.48319 -6.94417 -31.26753
v 7.02896 -8.44417 -22.74064
v 7.02896 -6.94417 -22.74064
v 4.26664 -6.94417 -19.37475
v 5.40316 -8.44417 -20.30747
v 7.71258 -6.94417 -16.33464
v -5.20344 -8.44417 -20.30747
v 1.48568 -8.44417 -28.6848
v -6.82923 -8.44417 -22.74064
v -2.20984 16.51254 -33.11077
v 7.59986 -8.44417 -25.61077
v 7.59986 -6.94417 -25.61077
v 7.45575 -6.94417 -24.14759
v 9.37599 -6.94417 -33.22349
v -1.36332 -8.44417 -32.96666
v -11.66956 -6.94417 -27.95185
v 1.86763 17.3236 -33.11077
v -0.9608 -8.44417 -27.05011
v 0.09986 -6.94417 -18.11077
v 0.09986 -6.94417 -13.61077
v -1.07634 -6.94417 -13.66855
v 7.45575 -8.44417 -24.14759
v -6.13616 -8.44417 -21.44399
v 0.09986 -8.44417 -26.61077
v 0.09986 -8.44417 -25.61077
v -0.47416 -8.44417 -26.72495
v -1.28596 -8.44417 -28.6848
v 0.67389 -8.44417 -26.72495
v 1.16052 -8.44417 -27.05011
v 5.40316 -8.44417 -30.91407
v 4.26664 -8.44417 -31.84679
v -2.24122 -6.94417 -13.84135
v -1.36332 -6.94417 -18.25488
v 0.09986 17.05583 -26.61077
v 1.56304 -8.44417 -32.96666
v -5.20344 -8.44417 -30.91407
v -2.77026 -8.44417 -32.53987
v 2.96999 -8.44417 -32.53987
v 0.09986 -8.44417 -33.11077
v -4.06692 -8.44417 -31.84679
v -1.66791 17.3236 -4.61077
v -0.9608 16.61649 -4.61077
v -0.85685 17.86553 -4.61077
v -1.40014 15.55583 -24.61077
v -1.28596 16.12986 -24.61077
v -1.30068 16.05583 -23.11077
v 7.45575 -8.44417 -27.07395
v 1.05657 13.24613 -4.61077
v 1.05657 13.24613 -18.11077
v 1.86763 13.78807 -4.61077
v -2.90014 -1.94417 -18.11077
v -2.20984 14.59913 -18.11077
v -2.40014 15.55583 -18.11077
v -0.9608 14.49517 -21.55011
v -0.9608 -17.94417 -21.55011
v -1.28596 14.98181 -22.03675
v -2.90014 20.05583 -18.11077
v 1.16052 16.61649 -4.61077
v 1.16052 16.61649 -24.61077
v 1.48568 16.12986 -4.61077
v 2.40956 16.51254 -4.61077
v 1.86763 17.3236 -4.61077
v 1.59986 15.55583 -24.61077
v 0.09986 15.55583 -24.61077
v 1.48568 14.98181 -24.61077
v 1.16052 14.49517 -24.61077
v 0.67389 14.17001 -24.61077
v 0.09986 14.05583 -24.61077
v -0.47416 14.17001 -24.61077
v -0.9608 14.49517 -24.61077
v -1.28596 14.98181 -24.61077
v -0.9608 16.61649 -24.61077
v -0.47416 16.94165 -24.61077
v 0.09986 17.05583 -24.61077
v 0.67389 16.94165 -24.61077
v 1.48568 16.12986 -24.61077
v 1.59986 15.55583 -22.61077
v 1.48568 14.98181 -23.1848
v 1.16052 14.49517 -23.67143
v -2.40014 15.55583 -4.61077
v -1.40014 15.55583 -4.61077
v -1.40014 15.55583 -22.61077
v -1.30068 16.05583 -22.11077
v 0.67389 14.17001 -4.61077
v -1.28596 16.12986 -4.61077
v -0.47416 16.94165 -4.61077
v 0.09986 17.05583 -4.61077
v 0.67389 16.94165 -4.61077
v 1.05657 17.86553 -4.61077
v 0.09986 18.05583 -4.61077
v 1.59986 15.55583 -4.61077
v 1.48568 -17.94417 -23.1848
v 2.40956 -17.94417 -23.56748
v 2.59986 -17.94417 -22.61077
v -1.66791 13.78807 -4.61077
v -0.9608 14.49517 -4.61077
v -2.20984 14.59913 -4.61077
v -6.82923 -8.44417 -28.4809
v -1.66791 13.78807 -18.11077
v -2.20984 16.51254 -4.61077
v 1.05657 17.86553 -18.11077
v 1.50041 16.05583 -22.11077
v 1.59986 16.05583 -22.61077
v -0.85685 13.24613 -4.61077
v 0.09986 14.05583 -4.61077
v -0.47416 14.17001 -4.61077
v -6.13616 -8.44417 -29.77755
v 0.09986 13.05583 -4.61077
v 1.48568 14.98181 -4.61077
v 2.59986 15.55583 -4.61077
v 1.50041 16.05583 -23.11077
v -0.85685 13.24613 -18.11077
v 2.40956 16.51254 -18.11077
v 1.86763 17.3236 -18.11077
v -0.47416 14.17001 -23.99659
v 0.09986 14.05583 -24.11077
v 2.59986 15.55583 -18.11077
v -0.9608 -17.94417 -23.67143
v -0.9608 14.49517 -23.67143
v -0.47416 -17.94417 -21.22495
v -0.85685 17.86553 -18.11077
v -1.66791 17.3236 -18.11077
v 2.40956 14.59913 -4.61077
v 1.16052 14.49517 -4.61077
v 3.09986 20.05583 -18.11077
v 1.48568 14.98181 -22.03675
v -0.47416 -17.94417 -23.99659
v 0.09986 -17.94417 -24.11077
v -1.28596 14.98181 -4.61077
v -1.40014 16.05583 -22.61077
v -2.20984 16.51254 -18.11077
v 0.67389 14.17001 -23.99659
v 0.67389 -17.94417 -23.99659
v 1.16052 -17.94417 -23.67143
v -0.47416 14.17001 -21.22495
v -1.28596 -17.94417 -22.03675
v 3.09986 -1.94417 -18.11077
v 0.09986 13.05583 -18.11077
v 0.09986 18.05583 -18.11077
v 1.86763 13.78807 -18.11077
v 0.09986 -17.94417 -21.11077
v 0.09986 14.05583 -21.11077
v 0.67389 -17.94417 -21.22495
v 2.40956 14.59913 -18.11077
v 1.16052 14.49517 -21.55011
v 0.67389 14.17001 -21.22495
v -1.28596 14.98181 -23.1848
v 0.09986 -8.44417 -18.11077
v 0.09986 -8.44417 -20.11077
v 1.05657 -8.44417 -20.30107
v 7.02896 -8.44417 -28.4809
v -1.40014 -17.94417 -22.61077
v -1.28596 -17.94417 -23.1848
v 1.16052 -17.94417 -21.55011
v 1.59986 -17.94417 -22.61077
v 1.48568 -17.94417 -22.03675
v -2.20984 -17.94417 -21.65406
v 2.40956 -17.94417 -21.65406
v 1.86763 -17.94417 -20.843
v 1.05657 -17.94417 -20.30107
v 1.05657 -17.94417 -24.92047
v 1.86763 -17.94417 -24.37854
v 0.09986 -17.94417 -25.11077
v 0.09986 -17.94417 -20.11077
v -1.66791 -17.94417 -24.37854
v -1.66791 -17.94417 -20.843
v -2.40014 -17.94417 -22.61077
v -0.85685 -17.94417 -24.92047
v -2.20984 -17.94417 -23.56748
v -0.85685 -17.94417 -20.30107
v 2.40956 -8.44417 -23.56748
v 2.59986 -8.44417 -22.61077
v 1.05657 -8.44417 -24.92047
v 1.86763 -8.44417 -24.37854
v -4.06692 -8.44417 -19.37475
v -2.20984 -8.44417 -21.65406
v -1.66791 -8.44417 -20.843
v 4.26664 -8.44417 -19.37475
v -2.77026 -8.44417 -18.68167
v 2.40956 -8.44417 -21.65406
v -2.40014 -8.44417 -22.61077
v -0.85685 -8.44417 -20.30107
v 9.37599 -1.94417 -17.99805
v 8.58514 -1.94417 -17.12549
v 1.86763 -8.44417 -20.843
v -1.66791 -8.44417 -24.37854
v 0.09986 -8.44417 -25.11077
v 10.0775 -1.94417 -18.94393
v -0.85685 -8.44417 -24.92047
v -2.20984 -8.44417 -23.56748
v 1.56304 -8.44417 -18.25488
v 3.58328 -1.94417 -14.12749
v 2.44095 -1.94417 -13.84135
v 6.7667 -1.94417 -15.63313
v 5.75662 -1.94417 -15.02771
v 1.27607 -1.94417 -13.66855
v 0.09986 -1.94417 -13.61077
v 4.69206 -1.94417 -14.52422
v 7.71258 -1.94417 -16.33464
v -8.38542 -1.94417 -17.12549
v -9.17626 -1.94417 -17.99805
v 11.18642 -1.94417 -21.01857
v 10.68292 -1.94417 -19.95401
v -1.36332 -8.44417 -18.25488
v 11.58315 -1.94417 -22.12735
v 1.27607 -6.94417 -13.66855
v 4.69206 -6.94417 -14.52422
v 9.37599 -6.94417 -17.99805
v 10.68292 -6.94417 -19.95401
v 8.59986 -6.94417 -25.11077
v 8.79016 -1.94417 -26.06748
v 8.59986 -1.94417 -25.11077
v 11.86929 -6.94417 -27.95185
v 7.45575 -6.94417 -27.07395
v 2.44095 -6.94417 -13.84135
v 5.75662 -6.94417 -15.02771
v 6.7667 -6.94417 -15.63313
v 8.58514 -6.94417 -17.12549
v 10.0775 -6.94417 -18.94393
v 11.18642 -6.94417 -21.01857
v 11.58315 -6.94417 -22.12735
v 11.73593 -6.94417 -22.73729
v 11.73593 -1.94417 -22.73729
v 11.86929 -1.94417 -27.95185
v 11.58315 -6.94417 -29.09419
v 11.58315 -1.94417 -29.09419
v 11.18642 -6.94417 -30.20297
v 11.18642 -1.94417 -30.20297
v 10.68292 -1.94417 -31.26753
v 10.0775 -6.94417 -32.27761
v 10.0775 -1.94417 -32.27761
v 9.37599 -1.94417 -33.22349
v 8.58514 -1.94417 -34.09605
v 7.71258 -1.94417 -34.8869
v 6.7667 -1.94417 -35.58841
v 5.75662 -1.94417 -36.19383
v 4.69206 -1.94417 -36.69732
v 3.58328 -1.94417 -37.09405
v 2.44095 -1.94417 -37.38019
v 1.27607 -1.94417 -37.55299
v 0.09986 -1.94417 -37.61077
v -1.07634 -1.94417 -37.55299
v -2.24122 -1.94417 -37.38019
v -3.38355 -1.94417 -37.09405
v -4.49234 -1.94417 -36.69732
v -5.5569 -1.94417 -36.19383
v -6.56698 -1.94417 -35.58841
v -7.51286 -1.94417 -34.8869
v -8.38542 -1.94417 -34.09605
v -9.17626 -1.94417 -33.22349
v -9.87777 -1.94417 -32.27761
v -10.48319 -1.94417 -31.26753
v -10.98669 -1.94417 -30.20297
v -11.38342 -1.94417 -29.09419
v -11.38342 -1.94417 -22.12735
v -10.98669 -1.94417 -21.01857
v -10.48319 -1.94417 -19.95401
v -9.87777 -1.94417 -18.94393
v -7.51286 -1.94417 -16.33464
v -6.56698 -1.94417 -15.63313
v -5.5569 -1.94417 -15.02771
v -4.49234 -1.94417 -14.52422
v -3.38355 -1.94417 -14.12749
v -2.24122 -1.94417 -13.84135
v -1.07634 -1.94417 -13.66855
v 11.94481 -1.94417 -27.4427
v 11.94481 -6.94417 -27.4427
v -11.66956 -1.94417 -27.95185
v 0.09986 20.05583 -25.61077
v 10.14315 -6.94417 -22.80107
v 9.33209 -6.94417 -23.343
v 10.14315 -1.94417 -22.80107
v 11.09986 -6.94417 -22.61077
v 8.79016 -6.94417 -24.15406
v 11.09986 -1.94417 -27.61077
v 11.09986 -6.94417 -27.61077
v 8.79016 -6.94417 -26.06748
v 10.14315 -6.94417 -27.42047
v 8.79016 -1.94417 -24.15406
v 9.33209 -1.94417 -26.87854
v 9.33209 -6.94417 -26.87854
v 10.14315 -1.94417 -27.42047
v 11.09986 -1.94417 -22.61077
v 9.33209 -1.94417 -23.343
vn -0.92388 0 -0.38268
vn 0 -1 -0
vn -0.70711 0 -0.70711
vn 0 1 0
vn 0 -1 -0
vn -1 0 -0
vn 0 1 0
vn -0.92388 0 -0.38268
vn 0 -0 -1
vn 0 -1 0
vn 0 1 0
vn 0 -0 -1
vn -0.70711 0 -0.70711
vn 0 -1 0
vn 0 1 0
vn -0.38268 -0 -0.92388
vn -0.92388 -0 0.38268
vn -0 -1 0
vn -1 -0 0
vn 0 1 0
vn -0.70711 -0 0.70711
vn 0 -1 -0
vn 0 1 0
vn -0.92388 -0 0.38268
vn -0 -1 0
vn -0.38268 -0 0.92388
vn 0 1 0
vn -0.38268 -0 0.92388
vn -0.70711 -0 0.70711
vn 0 1 0
vn 0 -1 -0
vn -0 -0 1
vn 0 1 0
vn -0 -0 1
vn 0.19509 -0 0.98079
vn -0.98918 0 -0.14673
vn 0 -1 0
vn -0.97003 0 0.24298
vn 0 -1 0
vn 0.19509 0 -0.98079
vn 0 1 0
vn 0.19509 0 0.98079
vn -0.98918 0 -0.14673
vn -0.97003 0 0.24298
vn 0.19509 0 -0.98079
vn 0 1 0
vn -0.38268 0 -0.92388
vn 0 -1 0
vn -0.88192 0 0.4714
vn -0 -1 -0
vn -0.92388 0 0.38268
vn 0 -1 0
vn -0.92388 0 0.38268
vn -0 -1 -0
vn 0.09802 0 -0.99518
vn 0 -1 0
vn 0.19509 0 -0.98079
vn 0 -1 0
vn 0.19509 -0 -0.98079
vn 0 -1 0
vn -0.09802 0 -0.99518
vn 0 -1 0
vn -0 0 -1
vn 0 -1 0
vn 0 -0 -1
vn 0 -1 0
vn -0.83147 0 -0.55557
vn 0 0 -1
vn -0.83147 -0.55557 0
vn 0 -1 0
vn -0.70711 -0 -0.70711
vn -0.95466 -0 -0.2977
vn -0.95466 -0.2977 0
vn 0 -1 0
vn 0.70711 -0 0.70711
vn 0 -1 0
vn 0.92388 0 0.38268
vn 0.75591 -0.65468 0
vn 0.75591 0 0.65468
vn 0 -1 0
vn 0.92388 0 -0.38268
vn 0.95466 0 -0.2977
vn 0.95466 -0.2977 0
vn 1 -0 0
vn 1 -0 0
vn 1 0 0
vn 1 -0 -0
vn 0.92388 0 -0.38268
vn 0 -1 -0
vn 0.83147 0 -0.55557
vn 0 -1 0
vn 0.83147 0 -0.55557
vn 0 -1 0
vn 0 -0 -1
vn 0.92388 0.38268 0
vn 0 0 -1
vn 0.92388 0.38268 -0
vn -0 -0 -1
vn 0.70711 0.70711 -0
vn 0 -1 0
vn 1 0 0
vn 0.95466 0.2977 -0
vn 0.95466 0 -0.2977
vn 0 -0 -1
vn -0.92388 -0.38268 0
vn 0 1 0
vn -1 0 0
vn 0 0 -1
vn -0 -0 -1
vn -1 0 -0
vn 0 -1 0
vn 0.70711 0 0.70711
vn 0.41955 0 0.90773
vn 0.41955 0.90773 -0
vn 0.75591 0.65468 0
vn 0.75591 0 0.65468
vn 0 0 -1
vn -1 0 0
vn -0.92388 0.38268 -0
vn 0 0 -1
vn 0 0 -1
vn -0.83147 0.55557 -0
vn -0.83147 -0 -0.55557
vn 0 0 -1
vn 0.92388 0.38268 -0
vn 0.83147 -0.55557 0
vn 0.83147 0 -0.55557
vn 0 -0 -1
vn 0 0 -1
vn 0.83147 -0 -0.55557
vn 0.83147 0.55557 -0
vn 1 -0 -0
vn 0 0 -1
vn 0 -0 -1
vn 0.92388 -0.38268 0
vn -0.29028 0 -0.95694
vn 0 -1 0
vn -0.19509 0 -0.98079
vn 0 -1 0
vn -0.38268 0 -0.92388
vn 0 -1 0
vn -0.95694 0 -0.29028
vn 0 -1 0
vn -0.92388 0 -0.38268
vn 0 -1 0
vn -0.92388 -0 -0.38268
vn 0 -1 0
vn 0 0 -1
vn -0.92388 -0.38268 0
vn 0 -1 0
vn -1 0 -0
vn -0.95466 -0 0.2977
vn -0.95466 -0.2977 0
vn -1 0 -0
vn -1 -0 -0
vn -1 0 0
vn -1 0 -0
vn 0 -1 0
vn 0.92388 0 -0.38268
vn -0.38268 -0 0.92388
vn 0 -1 0
vn -0.75591 0 0.65468
vn -0.75591 -0.65468 -0
vn -0.70711 0 0.70711
vn 0 -1 0
vn 0.41955 0 0.90773
vn 0.41955 -0.90773 -0
vn 0 -1 0
vn 0.38268 0 0.92388
vn -0.83147 0 0.55557
vn -0 -1 0
vn -0 -1 0
vn -0.83147 0 0.55557
vn -1 -0 0
vn 0 -1 0
vn -0.95466 -0 -0.2977
vn -0.95466 0.2977 0
vn -0.98079 -0 -0.19509
vn 0 -1 0
vn -0.98079 -0 -0.19509
vn 0 -1 -0
vn 0 -1 0
vn 0.70711 0 -0.70711
vn 0.92388 -0.38268 -0
vn -0 -0 -1
vn -0.92388 0.38268 0
vn -0 0 -1
vn -0.70711 0.70711 -0
vn 0 0 -1
vn 0 -1 0
vn 0.83147 0 0.55557
vn 0.83147 0 0.55557
vn 0 -1 0
vn 0 -1 0
vn 0.70711 -0 0.70711
vn 0 -0 -1
vn 0.38268 0.92388 0
vn -0 -0 -1
vn 0.70711 0.70711 0
vn 0.95466 0.2977 0
vn 0.95466 -0 0.2977
vn 0 0 -1
vn -0.70711 0.70711 0
vn 0.70711 -0.70711 -0
vn 0 0 -1
vn -0.38268 0.92388 -0
vn -0 -0 -1
vn 0 -0 -1
vn 0.92388 -0.38268 0
vn -0.92388 0.38268 -0
vn 0 0 -1
vn 0 0 -1
vn 1 0 -0
vn 0 -1 0
vn 0 -0 1
vn -0.41955 0 0.90773
vn -0.41955 0.90773 0
vn 0 1 0
vn 0 -0 1
vn -1 0 -0
vn 0 0 -1
vn 0.92388 0.38268 0
vn -0 0 -1
vn -0.92388 -0.38268 0
vn -0 0 -1
vn -1 0 0
vn 0 0 -1
vn 0 1 0
vn 0 1 0
vn -1 0 0
vn -1 0 0
vn -0 -0 -1
vn 0 0 -1
vn 1 0 -0
vn 1 0 -0
vn 0 1 0
vn 0 1 0
vn 0 0 -1
vn 0 1 -0
vn -0 0 -1
vn -0.55557 0 -0.83147
vn 0 -1 -0
vn -0.4714 0 -0.88192
vn 0 -1 0
vn 0 -1 -0
vn 0 0 -1
vn -0 -0 -1
vn -0.38268 -0.92388 0
vn -0 1 -0
vn 0 -0 -1
vn 0 0 -1
vn 0 1 0
vn 1 0 -0
vn -0 -0 -1
vn 0 0 -1
vn 0.92388 -0.38268 0
vn 1 0 0
vn -0 -0 -1
vn 0 0 -1
vn 0.70711 -0.70711 0
vn -1 -0 -0
vn 0 -1 -0
vn 0 -1 0
vn -1 -0 -0
vn 0.38268 0.92388 -0
vn 0 -0 -1
vn -0.70711 -0.70711 0
vn -0 -0 -1
vn -0.38268 -0.92388 0
vn 0 -0 -1
vn -0.83147 -0 -0.55557
vn -0 -1 0
vn 0 -1 0
vn -0.83147 0 -0.55557
vn -0.77301 0 -0.63439
vn 0 -1 0
vn -0.75591 -0 0.65468
vn -0.75591 0.65468 0
vn 0 -0 -1
vn -0.70711 0.70711 0
vn 0.19509 0 0.98079
vn 0 -1 0
vn 0 -1 0
vn 0.38268 0 0.92388
vn 0.38268 0 0.92388
vn 0 -1 0
vn 0.38268 0 -0.92388
vn 0 -1 0
vn 0 -1 0
vn -0.92388 0 0.38268
vn -0.38268 0 -0.92388
vn 0 -1 0
vn -0.70711 -0.70711 0
vn -0 -0 -1
vn -0.70711 -0.70711 0
vn -0 -0 -1
vn 0 0 -1
vn 1 -0 -0
vn -0 -0 -1
vn 1 0 0
vn 0 -1 0
vn -0.55557 -0 0.83147
vn 0 -1 0
vn 0 -1 0
vn -0.55557 0 0.83147
vn -0.63439 0 0.77301
vn 0 -1 0
vn 0 -1 0
vn -0.38268 0 0.92388
vn 0.95466 -0.2977 0
vn 0.95466 -0 0.2977
vn 0 0 -1
vn 0.38268 -0.92388 -0
vn -0 -0 -1
vn -0.38268 0.92388 0
vn 0 -0 -1
vn 0.70711 -0.70711 -0
vn 0 0 -1
vn -0 -1 -0
vn 0.38268 -0.92388 -0
vn 0 0 -1
vn 0 -1 0
vn -0.98079 -0 0.19509
vn -0.95466 0.2977 -0
vn -0.95466 -0 0.2977
vn -0 -0 -1
vn -0.38268 0.92388 -0
vn 0 -1 0
vn -0.38268 0 -0.92388
vn 0 -1 0
vn -0.95694 0 0.29028
vn -0.70711 -0 0.70711
vn 0 -1 0
vn -0.77301 0 0.63439
vn -0 -1 0
vn -0.38268 -0 0.92388
vn 0 -1 0
vn 0 -1 0
vn -0.38268 0 0.92388
vn -0.4714 0 0.88192
vn 0 -1 0
vn 0 -1 0
vn -0.92388 -0 -0.38268
vn -0.70711 0 -0.70711
vn -0 -1 -0
vn -0 1 0
vn 0 0 -1
vn 0 0 -1
vn 0.38268 0.92388 0
vn -0.41955 -0 0.90773
vn -0.41955 -0.90773 -0
vn 0.55557 -0 -0.83147
vn 0 -1 0
vn 0 -1 0
vn 0.55557 0 -0.83147
vn 0.63439 0 -0.77301
vn 0 -1 0
vn -0.70711 0 0.70711
vn 0 -1 0
vn -0.70711 0 -0.70711
vn -0 -1 -0
vn -0.63439 0 -0.77301
vn -0 -1 -0
vn 0 -1 0
vn -0.29028 0 0.95694
vn 0 -1 0
vn -0.55557 0 -0.83147
vn 0 -1 0
vn -0.70711 -0 0.70711
vn -0.98079 -0 0.19509
vn 0 -1 -0
vn 0.70711 0 -0.70711
vn 0 -1 0
vn 0.70711 -0 -0.70711
vn 0 -1 0
vn 0 -1 0
vn -0.92388 -0 -0.38268
vn -0.38268 -0.92388 -0
vn -0 -0 -1
vn -0 -0 -1
vn 0.38268 -0.92388 -0
vn 0 -1 -0
vn 0 0 -1
vn -0.19509 -0 0.98079
vn 0 -1 0
vn 0.19509 0 0.98079
vn 0 -1 -0
vn 0 -1 0
vn 0.88192 0 -0.4714
vn -0.92388 -0.38268 -0
vn -0 0 -1
vn 0.38268 -0 -0.92388
vn 0 -1 0
vn 0 -1 0
vn 0.38268 0 -0.92388
vn 0.4714 0 -0.88192
vn 0 -1 0
vn 0.29028 0 0.95694
vn 0 -1 0
vn 0.38268 -0 0.92388
vn 0 -1 0
vn -0.19509 0 -0.98079
vn 0 -1 0
vn 0.29028 0 -0.95694
vn 0 -1 0
vn -0.88192 0 -0.4714
vn 0 -1 0
vn 0 -1 0
vn 0.92388 0 0.38268
vn 0.92388 -0 0.38268
vn 0 -1 -0
vn 0.55557 -0 0.83147
vn -0 -1 0
vn 0 -1 0
vn 0.70711 -0 0.70711
vn 0.63439 0 0.77301
vn 0 -1 0
vn 0 -1 0
vn -0.70711 -0 0.70711
vn -0.92388 -0 0.38268
vn 0 -1 0
vn 0 -1 0
vn -0.92388 -0 0.38268
vn 0 0 -1
vn -0.92388 0.38268 0
vn -0 -0 -1
vn 0 -1 0
vn 1 -0 0
vn 1 -0 0
vn -0 -1 0
vn 0.98079 -0 0.19509
vn 0 -1 -0
vn 0.77301 0 -0.63439
vn 0 -1 0
vn 0 -1 0
vn -0.19509 -0 -0.98079
vn 0 -1 -0
vn -0.98079 0 -0.19509
vn -0 -0 -1
vn 0.70711 0.70711 0
vn 0.70711 0 -0.70711
vn 0 -1 0
vn 0 0 1
vn 0 -1 0
vn -0 -1 0
vn -0 0 1
vn -0.09802 0 0.99518
vn -0 -1 0
vn 0 -1 0
vn 0.98079 -0 0.19509
vn 0 -1 0
vn -0.83147 0 0.55557
vn 0 -1 0
vn 0 0 -1
vn 0 -1 0
vn 0 -1 0
vn 0.38268 0 -0.92388
vn 0.92388 0 0.38268
vn 0 -1 0
vn -0.38268 0 -0.92388
vn 0 -1 0
vn -0.70711 0 -0.70711
vn 0 -1 0
vn 0.70711 0 -0.70711
vn 0 -1 0
vn 0 -1 0
vn 0.55557 -0 -0.83147
vn -0.19509 0 0.98079
vn 0 -1 0
vn -0.19509 -0 0.98079
vn -0 -1 0
vn 0 -1 0
vn -0 0 -1
vn 0.19509 -0 -0.98079
vn 0 -1 0
vn -0.70711 0 -0.70711
vn 0 -1 0
vn -0.38268 0 -0.92388
vn 0 -1 0
vn 0 -1 0
vn 0.38268 -0 -0.92388
vn 0 -1 0
vn 0 -0 -1
vn -0.55557 0 -0.83147
vn 0 -1 0
vn 0 0 1
vn -0.70711 0.70711 0
vn 0 0 1
vn 0.70711 -0.70711 -0
vn 0 0 1
vn -0.38268 0.92388 0
vn 0 0 1
vn 1 -0 -0
vn 0.92388 -0.38268 -0
vn 0 0 1
vn -0 -1 0
vn 0.98079 0 0.19509
vn 0.98079 -0.19509 -0
vn 0 -1 0
vn 0.98079 -0 -0.19509
vn 0.38268 -0.92388 0
vn 0 0 1
vn 0.38268 -0.92388 0
vn 0 0 1
vn 0.70711 -0.70711 0
vn 0 0 1
vn -0 -0 1
vn -1 0 0
vn -1 0 0
vn 0 1 0
vn -0.92388 -0.38268 -0
vn -0 0 1
vn -1 0 -0
vn -0 -0 1
vn 0.75591 -0 -0.65468
vn 0.75591 0.65468 0
vn 0.70711 -0 -0.70711
vn 0 -1 0
vn 0.95466 -0 -0.2977
vn 0.95466 0.2977 0
vn -0 -0 1
vn 0 0 1
vn 0 1 0
vn 0 1 0
vn -1 0 0
vn -0.70711 -0.70711 0
vn -0 -0 1
vn -0.70711 -0.70711 0
vn 0 0 1
vn -0.92388 -0.38268 0
vn 0 0 1
vn 0 0 1
vn 0.92388 0.38268 0
vn 0.70711 0.70711 0
vn 0 0 1
vn 0 0 1
vn -1 0 0
vn 0 0 1
vn 0 0 1
vn -0.92388 0.38268 0
vn 0 0 1
vn -0.70711 0.70711 -0
vn 0 0 1
vn -0.38268 0.92388 -0
vn 0 0 1
vn -0 1 0
vn 0 0 1
vn 0.38268 0.92388 -0
vn 0 0 1
vn 0.70711 0.70711 -0
vn 0 0 1
vn 0.92388 0.38268 -0
vn 0 0 1
vn 0.70711 -0.70711 -0
vn 0 0 1
vn 0.38268 -0.92388 0
vn 0 0 1
vn -0 -1 0
vn 0 0 1
vn -0.38268 -0.92388 0
vn 0 0 1
vn -0.92388 -0.38268 0
vn -1 -0 -0
vn -1 0 -0
vn -1 0 -0
vn -1 0 -0
vn -0.95466 0.2977 0
vn -0.95466 -0 0.2977
vn -0.75591 0.65468 0
vn -0.75591 -0 0.65468
vn 0 0 1
vn -1 0 0
vn 0 0 1
vn 1 -0 -0
vn 1 0 -0
vn 1 -0 0
vn 1 -0 -0
vn 1 -0 -0
vn 0.98079 0 -0.19509
vn -0 -1 0
vn 0.98079 -0.19509 -0
vn -0.38268 0.92388 0
vn 0 0 1
vn 0 0 1
vn 0.92388 -0.38268 -0
vn 0.38268 -0.92388 -0
vn 0 0 1
vn 0 -1 0
vn 0 0 1
vn -0.38268 -0.92388 0
vn -0 -0 1
vn 0.38268 0.92388 0
vn -0 -0 1
vn 0 1 0
vn 0 -0 1
vn -1 -0 0
vn 0 -0 1
vn -0.92388 0 0.38268
vn 0 -1 0
vn 0.92388 0 -0.38268
vn 0 -1 0
vn 1 -0 0
vn 0 -1 0
vn 0 0 1
vn -0.70711 -0.70711 -0
vn 0 0 1
vn 0.70711 0.70711 0
vn 0 -0 1
vn -0.92388 -0.38268 -0
vn -0.92388 -0 -0.38268
vn 0 -1 0
vn 0 -0 1
vn -0.70711 -0.70711 -0
vn -0.92388 0.38268 0
vn 0 0 1
vn 0 -0 1
vn 0.38268 0.92388 0
vn -0.98079 -0.19509 -0
vn -0.98079 0 -0.19509
vn -0 -1 0
vn -0 -1 0
vn -1 0 0
vn -0.38268 -0.92388 0
vn 0 0 1
vn -0 1 -0
vn 0 0 1
vn 0.38268 0.92388 -0
vn -0 0 1
vn -0.83147 -0 -0.55557
vn 0 -1 0
vn -0 -1 -0
vn 0 0 1
vn -0.92388 0.38268 0
vn -0 0 1
vn 1 0 -0
vn -0 -0 1
vn -0.98079 0 0.19509
vn -0 -1 0
vn -0.98079 -0.19509 0
vn 0 0 1
vn 0 0 1
vn -0.38268 -0.92388 -0
vn 0 0 1
vn 0.92388 0.38268 0
vn 0 -0 1
vn 0.70711 0.70711 0
vn 0.41955 0.90773 0
vn 0.41955 0 0.90773
vn 0 0 1
vn 0 1 0
vn 1 -0 0
vn 0 0 1
vn 0 -1 0
vn 0.70711 0 0.70711
vn 0.75591 0.65468 -0
vn 0.75591 0 0.65468
vn 0.38268 0 -0.92388
vn 0 -1 0
vn -0 -0 1
vn -0.38268 0.92388 0
vn 0 0 1
vn -0.70711 0.70711 0
vn 0.92388 -0.38268 -0
vn -0 0 1
vn -0.70711 0.70711 0
vn -0 0 1
vn 1 0 -0
vn 0 1 0
vn 0 1 0
vn 0 0 1
vn -0.95466 0 -0.2977
vn -0.95466 0.2977 0
vn 0 -1 0
vn 0.38268 0 0.92388
vn 0 -1 0
vn -0 0 1
vn 0 -0 1
vn 0.92388 0.38268 0
vn 1 0 -0
vn -0 -1 0
vn 0 0 1
vn -0 -0 1
vn -0.92388 0.38268 0
vn -0.41955 0.90773 0
vn -0.41955 0 0.90773
vn 0 -1 0
vn -0.38268 -0 0.92388
vn 0 -1 0
vn -0.70711 0 0.70711
vn 0.41955 0.90773 0
vn 0.41955 -0 -0.90773
vn 0 -1 0
vn 0.92388 0 -0.38268
vn 0 0 1
vn 0 -0 1
vn 1 0 -0
vn 1 0 -0
vn 0 1 -0
vn -0 -1 0
vn 0 0 1
vn -0 -0 1
vn -0 1 0
vn -0 -0 1
vn 0.70711 -0.70711 -0
vn -0 0 -1
vn 0 -1 0
vn -0 1 -0
vn -0 -0 -1
vn -0.38268 -0 -0.92388
vn 0 -1 0
vn 0.92388 -0.38268 0
vn 0 0 1
vn -0.75591 0 -0.65468
vn -0.75591 0.65468 0
vn -0.41955 0 -0.90773
vn -0.41955 0.90773 0
vn 0.95466 -0 0.2977
vn 0.95466 0.2977 -0
vn -0 -0 1
vn 0 -1 0
vn -0 -0 1
vn 0 -1 0
vn 0.38268 -0 0.92388
vn 0 -1 0
vn 0.92388 0 -0.38268
vn 0 -1 0
vn 0 -1 0
vn 1 -0 0
vn 0 -1 0
vn 0.92388 0 0.38268
vn 0 -1 0
vn -0.70711 -0 -0.70711
vn 0 -1 0
vn -1 0 0
vn 0 -1 0
vn -0.92388 0 -0.38268
vn -0.92388 -0 0.38268
vn 0 -1 0
vn 0.92388 -0 0.38268
vn 0 -1 0
vn 0.70711 -0 0.70711
vn 0 -1 0
vn 0.38268 -0 0.92388
vn 0 -1 0
vn 0.38268 0 -0.92388
vn 0 -1 0
vn 0.70711 -0 -0.70711
vn 0 -1 0
vn 0 -1 0
vn -0 0 -1
vn -0 0 1
vn 0 -1 0
vn -0.70711 -0 -0.70711
vn 0 -1 0
vn -0.70711 -0 0.70711
vn 0 -1 0
vn -1 0 0
vn 0 -1 0
vn -0.38268 -0 -0.92388
vn 0 -1 0
vn 0 -1 0
vn -0.92388 0 -0.38268
vn 0 -1 0
vn -0.38268 -0 0.92388
vn 0.92388 -0 -0.38268
vn 0 -1 0
vn 0 -1 0
vn 1 0 0
vn 0 -1 0
vn 0.38268 0 -0.92388
vn 0 -1 0
vn 0.70711 0 -0.70711
vn -0.55557 -0 0.83147
vn 0 -1 0
vn -0.92388 -0 0.38268
vn 0 -1 0
vn -0.70711 -0 0.70711
vn 0 -1 0
vn 0.55557 -0 0.83147
vn 0 -1 0
vn 0 -1 0
vn -0.38268 -0 0.92388
vn 0 -1 0
vn 0.92388 -0 0.38268
vn 0 -1 0
vn -1 -0 -0
vn -0.38268 -0 0.92388
vn 0 -1 0
vn 0.77301 0 0.63439
vn 0 1 0
vn 0 1 0
vn 0.70711 0 0.70711
vn 0 -1 0
vn 0.70711 -0 0.70711
vn -0.70711 0 -0.70711
vn 0 -1 0
vn 0 -1 0
vn 0 -0 -1
vn 0.83147 0 0.55557
vn 0 1 0
vn 0 -1 0
vn -0.38268 -0 -0.92388
vn 0 -1 0
vn -0.92388 0 -0.38268
vn 0 -1 0
vn 0.19509 0 0.98079
vn 0.29028 0 0.95694
vn 0 1 0
vn 0 1 0
vn 0.19509 0 0.98079
vn 0.55557 0 0.83147
vn 0 1 0
vn 0 1 0
vn 0.4714 0 0.88192
vn 0.09802 0 0.99518
vn 0 1 0
vn 0 1 0
vn -0 0 1
vn 0.38268 0 0.92388
vn 0 1 0
vn 0.63439 0 0.77301
vn 0 1 0
vn -0.70711 0 0.70711
vn 0 1 0
vn 0 1 0
vn -0.77301 0 0.63439
vn 0.92388 0 0.38268
vn 0 1 0
vn 0 1 0
vn 0.88192 0 0.4714
vn 0 -1 0
vn -0.19509 -0 0.98079
vn 0.95694 0 0.29028
vn -0 1 -0
vn 0.09802 0 0.99518
vn 0 -1 0
vn 0.38268 0 0.92388
vn 0 -1 0
vn 0.77301 0 0.63439
vn 0 -1 0
vn 0.88192 0 0.4714
vn 0 -1 0
vn -0 -1 0
vn 1 -0 0
vn 0.92388 -0 0.38268
vn 0 1 0
vn 1 -0 0
vn -0 1 -0
vn 0.98079 0 -0.19509
vn -0 -1 0
vn 0.98079 0 -0.19509
vn -0 -1 -0
vn 0 -1 0
vn 0.19509 0 0.98079
vn 0 -1 0
vn 0.4714 0 0.88192
vn 0 -1 0
vn 0.55557 0 0.83147
vn 0 -1 0
vn 0.70711 0 0.70711
vn 0 -1 0
vn 0.83147 0 0.55557
vn 0 -1 0
vn 0.92388 0 0.38268
vn 0.95694 0 0.29028
vn 0 -1 0
vn -0.19509 0 -0.98079
vn 0 -1 0
vn 0.97003 0 0.24298
vn -0.19509 0 -0.98079
vn 0.97003 0 0.24298
vn -0 1 -0
vn 0.98079 -0 -0.19509
vn 0 1 -0
vn 0 -1 0
vn 0.95694 0 -0.29028
vn 0.95694 0 -0.29028
vn -0 1 -0
vn 0.92388 0 -0.38268
vn 0 -1 0
vn 0.92388 0 -0.38268
vn -0 1 0
vn 0 1 0
vn 0.88192 0 -0.4714
vn 0 -1 0
vn 0.83147 0 -0.55557
vn 0 1 0
vn 0.83147 0 -0.55557
vn 0 1 0
vn 0.77301 0 -0.63439
vn 0 1 0
vn 0.70711 0 -0.70711
vn 0 1 0
vn 0.63439 0 -0.77301
vn 0 1 0
vn 0.55557 0 -0.83147
vn 0 1 0
vn 0.4714 0 -0.88192
vn 0 1 0
vn 0.38268 0 -0.92388
vn 0 1 0
vn 0.29028 0 -0.95694
vn 0 1 0
vn 0.19509 0 -0.98079
vn 0 1 0
vn 0.09802 0 -0.99518
vn 0 1 0
vn -0 0 -1
vn 0 1 0
vn -0.09802 0 -0.99518
vn 0 1 0
vn -0.19509 0 -0.98079
vn 0 1 0
vn -0.29028 0 -0.95694
vn 0 1 0
vn -0.38268 0 -0.92388
vn 0 1 0
vn -0.4714 0 -0.88192
vn 0 1 0
vn -0.55557 0 -0.83147
vn 0 1 0
vn -0.63439 0 -0.77301
vn 0 1 0
vn -0.70711 0 -0.70711
vn 0 1 0
vn -0.77301 0 -0.63439
vn 0 1 0
vn -0.83147 0 -0.55557
vn 0 1 0
vn -0.88192 0 -0.4714
vn -0.92388 0 -0.38268
vn 0 1 0
vn 0 1 0
vn -0.95694 0 -0.29028
vn -0.95694 0 0.29028
vn 0 1 0
vn 0 1 0
vn -0.92388 0 0.38268
vn 0 1 0
vn -0.88192 0 0.4714
vn 0 1 0
vn -0.83147 0 0.55557
vn 0 1 0
vn -0.63439 0 0.77301
vn 0 1 0
vn -0.55557 0 0.83147
vn 0 1 0
vn -0.4714 0 0.88192
vn 0 1 0
vn -0.38268 0 0.92388
vn 0 1 0
vn -0.29028 0 0.95694
vn 0 1 0
vn -0.19509 0 0.98079
vn 0 1 0
vn -0.09802 0 0.99518
vn -0.19509 0 0.98079
vn 0 1 -0
vn 0.98918 -0 -0.14673
vn 0.98918 -0 -0.14673
vn -0.19509 0 0.98079
vn -0 -1 0
vn 0 1 0
vn -0.98079 0 -0.19509
vn 0 1 0
vn 0 1 0
vn 0 1 0
vn 0 1 0
vn 0.38268 0 -0.92388
vn 0 -1 -0
vn -0 -1 0
vn 0.70711 -0 -0.70711
vn 0 1 0
vn 0.38268 0 -0.92388
vn -0 0 -1
vn -0 -1 0
vn -0 -1 -0
vn 0.92388 -0 -0.38268
vn -0 1 -0
vn -0 0 1
vn -0 0 1
vn -0 -1 0
vn 0.92388 0 0.38268
vn -0 -1 0
vn 0 -1 0
vn 0.38268 0 0.92388
vn 0.92388 -0 -0.38268
vn -0 1 -0
vn 0.70711 0 0.70711
vn 0 1 0
vn -0 -1 -0
vn 0.70711 0 0.70711
vn 0.38268 0 0.92388
vn -0 1 -0
vn -0 0 -1
vn -0 1 -0
vn 0 1 0
vn 0.70711 0 -0.70711
f 468//986 472//993 470//989
f 460//970 463//976 411//866
f 473//995 413//870 412//867
f 241//510 15//30 12//23
f 403//850 457//962 466//982
f 414//873 457//960 403//849
f 202//430 404//852 467//984
f 466//982 468//985 403//850
f 14//28 13//26 15//29
f 416//878 472//994 465//979
f 11//22 120//262 9//18
f 470//989 467//983 471//992
f 415//875 403//850 41//89
f 25//54 5//10 22//48
f 241//510 2//4 8//15
f 4//8 3//6 1//1
f 4//7 241//510 10//20
f 154//331 445//935 21//44
f 464//977 461//971 203//432
f 469//988 327//698 474//997
f 468//985 471//991 404//852
f 412//868 411//866 463//976
f 395//833 411//865 413//871
f 1//2 174//371 7//14
f 8//16 5//9 6//12
f 443//932 14//27 15//30
f 3//5 174//371 1//2
f 416//878 418//882 470//990
f 10//20 241//510 12//23
f 7//14 174//371 22//48
f 206//438 20//43 458//964
f 463//975 462//974 473//995
f 327//698 462//973 474//997
f 462//973 327//698 473//996
f 17//34 16//32 13//26
f 467//983 470//989 401//845
f 17//34 18//35 16//32
f 465//980 466//981 457//961
f 466//981 465//980 468//986
f 461//972 469//987 474//998
f 241//510 4//7 2//4
f 8//16 7//13 22//47
f 411//866 193//411 460//970
f 401//845 400//844 467//983
f 470//990 472//994 416//878
f 404//852 471//991 467//984
f 206//437 84//181 16//31
f 84//181 11//22 13//25
f 9//17 3//6 10//19
f 400//843 202//430 467//984
f 12//24 11//21 9//17
f 203//432 202//430 400//843
f 469//987 461//972 464//978
f 461//972 474//998 460//969
f 400//843 464//977 203//432
f 18//37 206//437 16//31
f 5//9 19//40 21//45
f 456//957 465//980 457//961
f 19//38 154//331 21//44
f 84//181 120//262 11//22
f 4//8 10//19 3//6
f 416//878 465//979 414//874
f 395//834 413//872 473//996
f 120//262 3//5 9//18
f 43//93 420//885 182//388
f 20//42 18//35 17//34
f 402//847 464//978 400//844
f 6//12 5//9 21//45
f 193//411 203//432 460//970
f 468//986 470//989 471//992
f 174//371 25//54 22//48
f 13//26 14//28 17//34
f 8//16 22//47 5//9
f 402//848 327//698 469//988
f 7//13 8//16 2//3
f 1//1 2//3 4//8
f 456//958 414//874 465//979
f 460//969 474//998 462//974
f 6//11 241//510 8//15
f 182//388 417//880 41//89
f 21//46 445//936 241//510
f 17//33 458//963 20//41
f 443//932 17//33 14//27
f 327//698 401//846 418//882
f 13//26 11//21 15//29
f 327//698 395//834 473//996
f 468//986 465//980 472//993
f 404//852 403//850 468//985
f 154//330 19//39 5//10
f 401//846 470//990 418//882
f 41//89 417//880 415//875
f 12//24 15//29 11//21
f 463//975 473//995 412//867
f 10//19 12//24 9//17
f 204//434 420//885 43//93
f 16//31 84//181 13//25
f 1//1 7//13 2//3
f 241//510 443//932 15//30
f 23//50 24//52 25//54
f 26//56 27//58 28//60
f 29//62 30//64 31//66
f 32//67 33//71 34//72
f 35//75 36//77 37//79
f 38//81 39//82 40//87
f 41//88 42//90 43//92
f 44//95 45//97 46//99
f 31//66 30//64 26//56
f 47//101 40//85 48//103
f 49//104 50//108 51//109
f 52//112 53//113 54//116
f 32//68 55//117 56//120
f 56//120 57//121 32//68
f 58//124 59//128 60//129
f 59//128 58//124 61//133
f 59//128 61//133 62//134
f 63//137 64//139 65//141
f 66//143 67//145 68//147
f 32//68 69//148 55//117
f 70//151 71//152 72//157
f 38//81 59//127 39//82
f 60//130 73//159 48//103
f 74//160 75//162 76//164
f 77//166 78//169 37//79
f 79//171 23//50 25//54
f 79//171 80//172 23//50
f 81//174 82//176 72//155
f 68//146 83//178 84//180
f 85//183 59//127 38//81
f 86//185 87//187 88//189
f 89//191 90//192 91//195
f 54//115 92//197 93//199
f 54//115 93//199 94//200
f 95//203 88//188 87//186
f 96//205 88//189 97//207
f 98//208 99//211 100//212
f 101//215 102//216 103//219
f 57//123 33//71 32//67
f 104//221 100//212 99//211
f 105//223 106//225 107//227
f 45//97 44//95 100//213
f 108//233 109//238 110//240
f 111//242 112//244 65//141
f 113//246 114//247 115//250
f 116//254 117//255 118//258
f 116//254 119//259 117//255
f 120//261 84//180 121//264
f 51//110 107//226 106//224
f 122//266 123//268 124//270
f 125//272 126//273 127//276
f 128//278 129//280 102//217
f 130//281 131//284 132//285
f 133//288 134//289 135//292
f 49//105 136//293 137//295
f 138//299 107//227 87//187
f 139//300 38//81 40//87
f 100//212 104//221 45//96
f 140//303 141//304 142//307
f 102//216 101//215 143//309
f 144//311 36//77 40//87
f 145//312 146//314 147//316
f 86//185 88//189 96//205
f 148//319 145//313 149//320
f 78//169 35//75 37//79
f 150//323 120//261 121//264
f 72//154 104//220 151//324
f 56//119 55//118 72//156
f 151//324 104//220 99//210
f 57//122 56//119 82//177
f 48//102 58//125 60//131
f 108//233 152//326 95//202
f 50//108 49//104 137//297
f 92//196 136//294 93//198
f 65//141 153//328 63//137
f 25//54 24//52 154//330
f 62//135 61//132 40//84
f 155//333 156//335 79//171
f 157//337 158//338 159//341
f 34//72 160//343 72//157
f 127//276 161//345 125//272
f 162//346 163//349 122//265
f 75//163 164//351 124//269
f 32//69 34//73 69//149
f 47//101 94//201 40//85
f 165//353 166//354 167//357
f 55//118 69//149 72//156
f 142//307 168//359 155//333
f 169//361 161//345 170//363
f 171//364 158//338 157//337
f 56//119 72//156 82//177
f 111//242 172//366 112//244
f 129//280 128//278 99//210
f 146//315 102//217 129//280
f 115//249 103//218 146//315
f 92//197 53//114 115//249
f 128//277 143//309 173//369
f 105//222 94//200 93//199
f 469//987 464//978 402//847
f 147//316 129//279 98//208
f 167//357 175//373 176//375
f 40//86 105//222 138//298
f 61//132 48//102 40//84
f 86//184 144//310 40//86
f 138//298 86//184 40//86
f 177//377 33//71 57//123
f 62//135 40//84 39//83
f 170//363 172//366 111//242
f 37//78 86//184 96//204
f 114//248 178//378 137//295
f 106//225 105//223 93//198
f 77//167 96//204 179//381
f 96//204 77//167 37//78
f 113//246 115//250 145//312
f 173//369 151//325 128//277
f 164//351 180//382 124//269
f 164//351 181//387 180//382
f 75//163 124//269 123//267
f 112//244 153//328 65//141
f 43//93 182//388 41//89
f 87//187 86//185 138//299
f 85//183 60//130 59//127
f 72//154 183//390 104//220
f 159//341 141//304 140//303
f 184//393 185//394 186//397
f 99//210 128//278 151//324
f 132//286 187//399 130//282
f 146//315 103//218 102//217
f 115//249 53//114 103//218
f 92//197 54//115 53//114
f 101//215 103//219 188//400
f 189//403 29//62 31//66
f 48//102 61//132 58//125
f 98//208 129//279 99//211
f 78//169 77//166 181//386
f 108//233 110//240 152//326
f 189//403 64//139 29//62
f 179//380 97//207 162//347
f 71//152 134//290 75//162
f 84//181 66//143 68//147
f 28//60 27//58 190//405
f 119//260 98//209 117//256
f 28//60 190//405 184//393
f 181//387 179//381 180//382
f 107//227 138//299 105//223
f 71//153 123//267 183//390
f 165//353 167//357 176//375
f 36//77 139//300 40//87
f 190//405 185//394 184//393
f 70//151 72//157 160//343
f 96//205 97//207 179//380
f 186//397 166//354 165//353
f 116//251 50//108 137//297
f 46//98 183//391 123//268
f 105//222 40//86 94//200
f 70//151 134//290 71//152
f 102//216 143//309 128//277
f 68//147 67//145 191//407
f 45//96 104//221 183//391
f 147//316 146//314 129//279
f 192//409 193//410 90//192
f 194//412 195//415 91//195
f 91//194 196//417 194//413
f 155//332 79//170 197//419
f 151//325 198//420 81//174
f 151//325 173//369 198//420
f 93//198 136//294 106//225
f 174//371 3//5 120//262
f 82//176 177//377 57//123
f 71//153 75//163 123//267
f 174//370 150//323 199//423
f 116//254 149//321 119//259
f 116//254 148//318 149//321
f 97//206 152//327 110//239
f 200//424 108//233 95//202
f 145//312 115//250 146//314
f 201//428 202//429 203//431
f 50//108 108//232 51//109
f 155//333 168//359 156//335
f 176//375 175//373 204//434
f 39//83 59//126 62//135
f 114//247 92//196 115//250
f 72//154 71//153 183//390
f 176//375 204//434 43//93
f 31//65 205//436 189//402
f 116//254 178//379 148//318
f 84//181 206//437 66//143
f 207//440 122//265 163//349
f 156//335 80//172 79//171
f 48//103 73//159 47//101
f 60//130 208//441 73//159
f 36//77 144//311 37//79
f 164//350 74//160 181//384
f 34//73 72//156 69//149
f 209//444 210//445 211//448
f 116//254 118//258 109//238
f 178//378 113//245 148//319
f 191//407 126//273 68//147
f 181//387 77//167 179//381
f 193//410 192//409 212//450
f 213//452 25//53 199//423
f 37//78 144//310 86//184
f 214//453 215//455 216//456
f 52//112 54//116 217//458
f 215//455 218//461 219//463
f 177//377 82//176 81//174
f 46//99 207//440 44//95
f 95//203 87//186 200//425
f 91//195 195//415 89//191
f 162//347 180//383 179//380
f 88//188 152//327 97//206
f 188//400 53//113 52//112
f 177//376 220//465 219//463
f 217//458 94//201 47//101
f 118//257 100//213 44//95
f 51//109 108//232 200//426
f 208//441 85//183 216//457
f 81//175 221//466 220//465
f 215//455 208//442 216//456
f 205//435 101//214 188//401
f 106//224 49//105 51//110
f 220//465 215//455 219//463
f 211//448 222//469 223//471
f 223//471 222//469 171//364
f 76//165 134//289 74//161
f 74//161 134//289 181//385
f 181//385 134//289 78//168
f 78//168 134//289 35//74
f 35//74 134//289 36//76
f 36//76 134//289 139//301
f 139//301 134//289 38//80
f 38//80 134//289 85//182
f 85//182 134//289 133//288
f 94//201 217//458 54//116
f 224//472 133//288 135//292
f 135//292 134//289 33//70
f 33//70 134//289 160//342
f 160//342 134//289 70//150
f 81//174 72//155 151//325
f 107//226 200//425 87//186
f 162//347 124//270 180//383
f 136//293 49//105 106//224
f 110//239 162//346 97//206
f 92//196 114//247 136//294
f 147//317 149//320 145//313
f 100//213 117//256 98//209
f 88//188 95//203 152//327
f 46//98 123//268 122//266
f 200//425 107//226 51//110
f 135//291 219//462 218//460
f 143//308 225//475 173//368
f 33//71 177//377 219//462
f 76//164 75//162 134//290
f 74//160 164//350 75//162
f 85//183 208//441 60//130
f 216//457 85//183 133//287
f 214//454 133//287 224//473
f 218//460 224//473 135//291
f 219//462 135//291 33//71
f 160//343 34//72 33//71
f 119//260 147//317 98//209
f 109//238 118//258 44//94
f 215//455 226//477 208//442
f 214//454 216//457 133//287
f 163//349 162//346 110//239
f 122//266 124//270 162//347
f 109//238 44//94 207//439
f 117//256 100//213 118//257
f 217//459 227//479 52//111
f 173//368 228//480 221//466
f 229//482 225//475 143//308
f 230//485 217//459 47//100
f 189//402 205//436 227//478
f 109//238 207//439 163//348
f 218//460 214//454 224//473
f 145//313 148//319 113//245
f 109//238 163//348 110//240
f 226//477 47//100 73//158
f 226//477 73//158 208//442
f 173//368 225//475 228//480
f 198//421 221//466 81//175
f 178//378 114//248 113//245
f 227//479 188//401 52//111
f 188//400 103//219 53//113
f 215//455 214//453 218//461
f 149//320 147//317 119//260
f 45//96 183//391 46//98
f 122//265 207//440 46//99
f 101//214 229//482 143//308
f 231//486 232//488 233//490
f 234//493 235//494 236//498
f 237//499 201//427 215//455
f 238//501 239//503 240//505
f 241//507 242//512 243//514
f 244//515 245//517 246//519
f 247//521 241//507 243//514
f 248//526 249//528 250//530
f 250//531 251//532 252//535
f 253//536 254//538 255//539
f 255//539 254//538 256//541
f 256//541 254//538 257//543
f 257//543 254//538 258//545
f 258//545 254//538 259//547
f 259//547 254//538 260//549
f 260//549 254//538 261//551
f 261//551 254//538 234//492
f 234//492 254//538 235//495
f 235//495 254//538 262//553
f 262//553 254//538 263//555
f 263//555 254//538 264//557
f 264//557 254//538 265//559
f 265//559 254//538 249//529
f 249//529 254//538 266//561
f 266//561 254//538 253//536
f 267//566 253//537 268//567
f 268//567 255//540 269//569
f 270//572 243//513 242//511
f 271//574 272//576 273//581
f 274//583 238//502 240//506
f 235//494 232//489 275//585
f 262//554 276//586 232//489
f 263//556 277//588 276//586
f 264//558 278//590 277//588
f 265//560 248//526 278//590
f 278//591 279//593 280//595
f 266//562 281//596 250//530
f 282//599 283//601 284//603
f 285//604 286//606 287//608
f 229//482 101//214 205//435
f 83//179 288//611 215//455
f 287//609 242//511 289//613
f 290//615 271//573 275//584
f 279//592 291//617 280//594
f 250//531 252//535 248//527
f 292//619 293//622 267//565
f 81//175 220//465 177//376
f 294//624 295//626 296//628
f 288//611 297//630 215//455
f 298//632 295//626 294//624
f 285//604 296//628 286//606
f 299//634 300//636 281//597
f 293//622 301//637 267//565
f 302//642 294//623 285//605
f 251//533 303//644 304//646
f 258//546 305//647 306//650
f 241//507 302//640 289//612
f 303//644 251//533 307//651
f 297//630 226//477 215//455
f 308//654 305//648 309//656
f 251//532 250//531 281//597
f 295//626 238//502 274//583
f 244//515 310//657 245//517
f 233//491 311//660 312//662
f 121//264 84//180 83//178
f 281//597 300//636 251//532
f 313//664 299//634 314//666
f 236//498 235//494 273//581
f 272//578 234//493 236//498
f 303//643 315//670 304//645
f 232//489 235//494 262//554
f 276//586 262//554 263//556
f 264//558 277//588 263//556
f 265//560 278//590 264//558
f 249//528 248//526 265//560
f 266//562 250//530 249//528
f 266//562 253//537 301//639
f 316//672 281//596 267//564
f 317//674 318//676 306//649
f 270//571 319//677 271//573
f 320//679 273//579 272//575
f 209//444 211//448 223//471
f 201//427 212//449 215//455
f 251//533 304//646 252//534
f 312//661 247//522 321//681
f 289//613 285//605 287//609
f 322//685 318//676 323//687
f 242//511 287//609 270//572
f 321//683 290//614 231//487
f 269//570 323//687 324//689
f 259//548 309//655 305//647
f 286//607 325//690 244//516
f 246//519 326//693 272//577
f 327//695 239//504 328//700
f 248//527 252//535 279//593
f 299//634 313//664 300//636
f 247//522 329//701 291//616
f 300//635 307//651 251//533
f 330//704 240//505 239//503
f 280//595 277//589 278//591
f 255//540 268//567 253//537
f 327//695 328//700 302//641
f 316//672 299//633 281//596
f 256//542 269//569 255//540
f 240//505 330//704 313//663
f 331//705 332//708 333//709
f 327//695 307//652 334//712
f 256//542 257//544 269//569
f 335//714 274//582 314//665
f 247//522 311//659 329//701
f 257//544 258//546 322//684
f 336//716 295//625 274//582
f 325//690 296//627 332//707
f 258//546 259//548 305//647
f 332//708 331//705 310//657
f 243//513 270//572 290//614
f 259//548 260//550 309//655
f 279//593 278//591 248//527
f 261//552 337//718 260//550
f 309//655 260//550 337//718
f 319//678 244//516 246//520
f 327//695 315//670 307//652
f 338//720 339//722 340//724
f 236//497 320//679 272//575
f 42//91 341//726 215//455
f 233//490 232//488 276//587
f 230//485 47//100 226//477
f 275//585 273//581 235//494
f 271//574 273//581 275//585
f 342//728 337//717 272//577
f 321//682 247//521 243//514
f 266//562 301//639 292//618
f 239//503 238//501 328//699
f 247//522 312//661 311//659
f 337//717 343//730 309//656
f 231//486 275//584 232//488
f 316//672 314//665 299//633
f 333//709 332//708 336//715
f 314//665 316//672 335//714
f 246//519 245//517 326//693
f 269//570 324//689 282//598
f 295//625 332//707 296//627
f 296//627 325//690 286//607
f 286//607 244//516 319//678
f 272//576 319//678 246//520
f 272//576 271//574 319//678
f 325//691 310//657 244//515
f 311//660 233//491 280//594
f 321//683 231//487 312//662
f 220//465 42//91 215//455
f 323//687 269//570 322//685
f 241//507 289//612 242//512
f 290//615 275//584 231//486
f 257//544 322//684 269//569
f 344//732 336//715 335//713
f 258//546 306//650 322//684
f 280//595 276//587 277//589
f 233//490 276//587 280//595
f 317//674 306//649 305//648
f 192//408 89//190 215//455
f 307//651 300//635 334//711
f 272//578 261//552 234//493
f 261//552 272//578 337//718
f 243//513 290//614 321//683
f 315//670 303//643 307//652
f 298//631 328//699 238//501
f 253//537 267//566 301//639
f 272//577 326//693 342//728
f 280//594 329//702 311//660
f 281//596 266//562 292//618
f 267//564 281//596 292//618
f 270//571 271//573 290//615
f 268//568 282//598 345//734
f 274//582 335//714 336//716
f 295//625 336//716 332//707
f 287//608 319//677 270//571
f 315//670 291//616 304//645
f 294//624 296//628 285//604
f 273//580 320//680 236//496
f 329//702 280//594 291//617
f 252//534 304//646 291//617
f 313//663 334//711 300//635
f 287//608 286//606 319//677
f 295//626 298//632 238//502
f 334//711 313//663 330//704
f 212//449 192//408 215//455
f 114//248 137//295 136//293
f 327//695 334//712 330//703
f 341//726 237//499 215//455
f 173//368 221//466 198//421
f 314//666 240//506 313//664
f 267//563 345//734 316//671
f 205//435 188//401 227//479
f 285//605 289//613 302//642
f 227//479 217//459 230//485
f 327//695 330//703 239//504
f 346//736 335//713 316//671
f 315//670 247//522 291//616
f 294//623 328//699 298//631
f 241//507 327//694 302//640
f 347//738 342//727 326//692
f 345//733 284//603 348//740
f 344//731 349//742 350//744
f 323//686 351//746 352//748
f 351//746 323//686 318//675
f 353//749 351//746 318//675
f 283//601 282//599 324//688
f 350//744 333//710 344//731
f 354//752 331//706 333//710
f 348//740 346//735 345//733
f 355//754 317//673 308//653
f 356//756 326//692 245//518
f 357//758 343//729 342//727
f 324//688 352//748 283//601
f 349//742 344//731 346//735
f 354//752 310//658 331//706
f 345//734 267//563 268//568
f 282//598 268//568 269//570
f 293//621 292//620 301//638
f 317//674 305//648 308//654
f 308//654 309//656 343//730
f 343//730 337//717 342//728
f 318//676 322//685 306//649
f 274//583 240//506 314//666
f 312//662 231//487 233//491
f 310//657 325//691 332//708
f 252//534 291//617 279//592
f 333//709 336//715 344//732
f 344//732 335//713 346//736
f 346//736 316//671 345//734
f 358//760 318//675 317//673
f 333//710 350//744 354//752
f 352//748 324//688 323//686
f 353//749 318//675 358//760
f 358//760 317//673 355//754
f 355//754 308//653 359//761
f 359//761 343//729 357//758
f 357//758 342//727 347//738
f 347//738 326//692 356//756
f 356//756 245//518 360//763
f 360//763 310//658 354//752
f 359//761 308//653 343//729
f 284//603 345//733 282//599
f 346//735 348//740 349//742
f 360//763 245//518 310//658
f 283//600 361//765 362//768
f 89//190 195//414 361//766
f 351//745 363//770 364//772
f 195//414 362//767 361//766
f 365//774 366//776 367//778
f 195//414 368//780 362//767
f 365//774 367//778 369//781
f 368//780 370//783 362//767
f 347//737 366//775 371//786
f 356//755 367//777 366//775
f 360//764 372//787 367//777
f 373//790 327//698 374//791
f 350//743 340//723 339//721
f 348//739 370//784 375//794
f 213//451 376//796 197//418
f 283//600 362//768 284//602
f 352//747 361//765 283//600
f 351//745 364//772 352//747
f 353//750 363//770 351//745
f 377//798 353//750 358//759
f 378//800 327//698 373//790
f 355//753 379//802 358//759
f 359//762 376//795 355//753
f 357//757 380//804 359//762
f 347//737 371//786 357//757
f 356//755 366//775 347//737
f 360//764 367//777 356//755
f 354//751 372//787 360//764
f 350//743 339//721 354//751
f 340//723 350//743 375//794
f 350//743 349//741 375//794
f 368//780 131//283 370//783
f 348//739 375//794 349//741
f 284//602 370//784 348//739
f 197//418 371//785 366//776
f 381//805 338//720 340//724
f 361//765 352//747 364//772
f 382//808 327//698 383//809
f 379//802 355//753 376//795
f 376//795 359//762 380//804
f 361//766 364//771 89//190
f 357//757 371//786 380//804
f 215//455 377//797 379//801
f 215//455 364//771 363//769
f 197//418 380//803 371//785
f 215//455 363//769 377//797
f 384//812 327//698 385//813
f 386//816 327//698 387//817
f 382//808 388//820 327//698
f 388//820 385//813 327//698
f 389//822 327//698 384//812
f 131//283 381//805 375//793
f 284//602 362//768 370//784
f 213//451 199//422 215//455
f 379//802 377//798 358//759
f 390//824 241//510 391//825
f 150//322 121//263 215//455
f 197//418 366//776 365//774
f 377//798 363//770 353//750
f 375//793 381//805 340//724
f 383//809 327//698 386//816
f 374//791 327//698 389//822
f 392//828 327//698 393//829
f 393//829 327//698 378//800
f 339//721 372//787 354//751
f 369//781 367//778 372//788
f 215//455 379//801 213//451
f 121//263 83//179 215//455
f 199//422 150//322 215//455
f 197//418 376//796 380//803
f 215//455 89//190 364//771
f 131//283 375//793 370//783
f 339//722 338//720 372//788
f 369//781 372//788 394//831
f 213//451 379//801 376//796
f 394//831 372//788 338//720
f 395//834 327//698 392//828
f 25//53 213//452 79//170
f 396//836 209//444 130//282
f 194//412 368//779 195//415
f 209//443 223//470 338//719
f 397//838 132//286 194//413
f 120//261 150//323 174//370
f 130//281 381//806 131//284
f 184//392 228//481 225//474
f 381//806 130//281 209//443
f 398//840 91//194 90//193
f 83//178 68//146 288//610
f 399//842 90//193 193//411
f 157//336 140//302 369//782
f 400//844 401//845 402//847
f 176//374 221//467 165//352
f 132//285 131//284 368//779
f 169//360 226//476 297//629
f 403//850 404//852 41//89
f 365//773 155//332 197//419
f 202//429 201//428 237//500
f 381//806 209//443 338//719
f 31//65 229//483 205//436
f 369//782 140//302 365//773
f 223//470 157//336 394//832
f 202//429 237//500 404//851
f 41//88 341//725 42//90
f 186//397 165//353 184//393
f 365//773 140//302 155//332
f 199//423 25//53 174//370
f 65//140 227//478 230//484
f 26//56 28//60 31//66
f 368//779 194//412 132//285
f 226//476 169//360 111//241
f 64//139 189//403 65//141
f 203//431 212//450 201//428
f 229//483 28//59 225//474
f 212//450 203//431 193//410
f 394//832 157//336 369//782
f 170//363 111//242 169//361
f 161//345 169//361 125//272
f 28//59 184//392 225//474
f 126//273 125//272 68//147
f 79//170 213//452 197//419
f 165//352 221//467 228//481
f 404//851 237//500 341//725
f 176//374 220//464 221//467
f 297//629 125//271 169//360
f 288//610 68//146 125//271
f 227//478 65//140 189//402
f 338//719 223//470 394//832
f 154//330 5//10 25//54
f 228//481 184//392 165//352
f 229//483 31//65 28//59
f 176//374 43//92 220//464
f 341//725 41//88 404//851
f 125//271 297//629 288//610
f 142//307 155//333 140//303
f 111//241 230//484 226//476
f 159//341 140//303 157//337
f 43//92 42//90 220//464
f 171//364 157//337 223//471
f 65//140 230//484 111//241
f 90//192 89//191 192//409
f 387//818 210//446 396//835
f 386//815 396//835 405//854
f 383//810 405//854 187//398
f 382//807 187//398 397//837
f 388//819 397//837 406//856
f 385//814 406//856 407//858
f 384//811 407//858 196//416
f 389//821 196//416 408//860
f 374//792 408//860 398//839
f 373//789 398//839 409//862
f 378//799 409//862 399//841
f 393//830 399//841 410//864
f 392//827 410//864 411//865
f 412//869 413//871 411//865
f 414//873 403//849 415//876
f 416//877 415//876 417//879
f 418//881 417//879 182//389
f 419//884 182//389 420//886
f 421//888 420//886 204//433
f 422//890 204//433 175//372
f 423//892 175//372 167//356
f 424//894 167//356 166//355
f 425//896 166//355 186//396
f 426//898 186//396 185//395
f 427//900 185//395 190//404
f 428//902 190//404 27//57
f 429//904 27//57 26//55
f 430//906 26//55 30//63
f 431//908 30//63 29//61
f 432//910 29//61 64//138
f 433//912 64//138 63//136
f 434//914 63//136 153//329
f 435//916 153//329 112//243
f 436//918 112//243 172//367
f 437//920 172//367 170//362
f 438//922 170//362 161//344
f 439//924 161//344 127//275
f 440//926 127//275 126//274
f 441//928 126//274 191//406
f 442//930 191//406 67//144
f 443//931 67//144 66//142
f 444//934 66//142 206//438
f 206//438 18//36 20//43
f 445//935 154//331 24//51
f 446//938 24//51 23//49
f 447//940 23//49 80//173
f 448//942 80//173 156//334
f 391//826 156//334 168//358
f 390//823 168//358 142//306
f 449//944 142//306 141//305
f 450//946 141//305 159//340
f 451//948 159//340 158//339
f 452//950 158//339 171//365
f 453//952 171//365 222//468
f 454//954 222//468 211//447
f 455//956 211//447 210//446
f 387//818 396//835 386//815
f 386//815 405//854 383//810
f 383//810 187//398 382//807
f 382//807 397//837 388//819
f 388//819 406//856 385//814
f 385//814 407//858 384//811
f 384//811 196//416 389//821
f 389//821 408//860 374//792
f 374//792 398//839 373//789
f 373//789 409//862 378//799
f 378//799 399//841 393//830
f 393//830 410//864 392//827
f 392//827 411//865 395//833
f 414//873 456//959 457//960
f 414//873 415//876 416//877
f 416//877 417//879 418//881
f 418//881 182//389 419//884
f 419//884 420//886 421//888
f 421//888 204//433 422//890
f 422//890 175//372 423//892
f 423//892 167//356 424//894
f 424//894 166//355 425//896
f 425//896 186//396 426//898
f 426//898 185//395 427//900
f 427//900 190//404 428//902
f 428//902 27//57 429//904
f 429//904 26//55 430//906
f 430//906 30//63 431//908
f 431//908 29//61 432//910
f 432//910 64//138 433//912
f 433//912 63//136 434//914
f 434//914 153//329 435//916
f 435//916 112//243 436//918
f 436//918 172//367 437//920
f 437//920 170//362 438//922
f 438//922 161//344 439//924
f 439//924 127//275 440//926
f 440//926 126//274 441//928
f 441//928 191//406 442//930
f 442//930 67//144 443//931
f 443//931 66//142 444//934
f 444//934 206//438 458//964
f 460//969 462//974 463//975
f 445//935 24//51 446//938
f 446//938 23//49 447//940
f 447//940 80//173 448//942
f 448//942 156//334 391//826
f 391//826 168//358 390//823
f 390//823 142//306 449//944
f 449//944 141//305 450//946
f 450//946 159//340 451//948
f 451//948 158//339 452//950
f 452//950 171//365 453//952
f 453//952 222//468 454//954
f 454//954 211//447 455//956
f 455//956 210//446 387//818
f 449//943 241//510 390//824
f 450//945 241//510 449//943
f 446//937 241//510 445//936
f 426//897 427//899 327//698
f 108//229 247//524 459//965
f 434//913 50//106 433//911
f 421//887 327//698 419//883
f 247//525 108//230 241//508
f 424//893 327//698 423//891
f 448//941 241//510 447//939
f 435//915 436//917 241//510
f 458//963 17//33 444//933
f 437//919 241//510 436//917
f 443//932 241//510 442//929
f 441//927 241//510 440//925
f 109//235 315//667 327//696
f 438//921 241//510 437//919
f 108//231 50//107 241//509
f 439//923 241//510 438//921
f 109//234 327//697 116//253
f 435//915 241//510 50//106
f 247//523 315//669 459//966
f 451//947 241//510 450//945
f 428//901 50//106 116//252
f 391//825 241//510 448//941
f 440//925 241//510 439//923
f 427//899 428//901 116//252
f 442//929 241//510 441//927
f 452//949 453//951 327//698
f 444//933 17//33 443//932
f 460//970 203//432 461//971
f 433//911 50//106 432//909
f 109//237 108//228 459//968
f 447//939 241//510 446//937
f 315//668 109//236 459//967
f 430//905 50//106 429//903
f 452//949 327//698 241//510
f 431//907 50//106 430//905
f 455//955 327//698 454//953
f 427//899 116//252 327//698
f 423//891 327//698 422//889
f 429//903 50//106 428//901
f 21//46 241//510 6//11
f 426//897 327//698 425//895
f 425//895 327//698 424//893
f 434//913 435//915 50//106
f 422//889 327//698 421//887
f 294//623 302//642 328//699
f 432//909 50//106 431//907
f 454//953 327//698 453//951
f 387//817 327//698 455//955
f 451//947 452//949 241//510
f 419//883 327//698 418//882
f 402//848 401//846 327//698
f 116//254 137//296 178//379
f 396//836 210//445 209//444
f 130//282 405//853 396//836
f 187//399 405//853 130//282
f 132//286 397//838 187//399
f 406//855 397//838 194//413
f 194//413 407//857 406//855
f 196//417 407//857 194//413
f 91//194 408//859 196//417
f 398//840 408//859 91//194
f 90//193 409//861 398//840
f 399//842 409//861 90//193
f 193//411 410//863 399//842
f 411//866 410//863 193//411
g Boolean_8
v 2.05163 14.06607 -18.91361
v 2.05163 14.06607 -12.80928
v -2.02659 14.06607 -18.91361
v -2.02659 -2.70541 -18.91361
v -2.02659 14.06607 -12.80928
v 2.05163 -2.70541 -18.91361
vn 1 0 0
vn -0 1 -0
vn 0 1 0
vn 0 -0 -1
vn 0 -0.34202 0.93969
vn -0 1 -0
vn 1 0 0
vn -1 0 0
vn 0 0 -1
vn 0 -0 -1
vn 0 1 0
vn 0 -0.34202 0.93969
vn 0 0 -1
vn -1 0 0
vn 0 -0.34202 0.93969
vn -1 0 0
vn 0 1 0
vn -0 1 -0
vn 0 -0.34202 0.93969
vn 0 -0.34202 0.93969
vn 0 0 -1
vn 0 -0 -1
vn 1 0 0
vn 0 -0.34202 0.93969
f 480//1018 479//1013 478//1010
f 477//1006 478//1012 479//1014
f 479//1017 480//1022 476//1003
f 480//1021 475//999 476//1005
f 475//1001 477//1009 479//1015
f 479//1016 476//1004 475//1000
f 480//1019 478//1011 477//1007
f 477//1008 475//1002 480//1020
g Boolean_8_1
v -2.01917 13.7438 -32.58344
v -2.00228 13.68385 -38.68745
v 2.05877 13.69699 -32.5717
v 1.8658 -3.07258 -32.40752
v 2.07566 13.63704 -38.67571
v -2.21215 -3.02577 -32.41927
vn -0.99993 0.01148 -0.00288
vn 0.01151 0.99989 -0.00979
vn 0.01151 0.99989 -0.00979
vn -0.00277 0.00982 0.99995
vn -0.00134 -0.35121 -0.9363
vn 0.01151 0.99989 -0.00979
vn -0.99993 0.01148 -0.00288
vn 0.99993 -0.01148 0.00288
vn -0.00277 0.00982 0.99995
vn -0.00277 0.00982 0.99995
vn 0.01151 0.99989 -0.00979
vn -0.00134 -0.35121 -0.9363
vn -0.00277 0.00982 0.99995
vn 0.99993 -0.01148 0.00288
vn -0.00134 -0.35121 -0.9363
vn 0.99993 -0.01148 0.00288
vn 0.01151 0.99989 -0.00979
vn 0.01151 0.99989 -0.00979
vn -0.00134 -0.35121 -0.9363
vn -0.00134 -0.35121 -0.9363
vn -0.00277 0.00982 0.99995
vn -0.00277 0.00982 0.99995
vn -0.99993 0.01148 -0.00288
vn -0.00134 -0.35121 -0.9363
f 486//1042 485//1037 484//1034
f 483//1030 484//1036 485//1038
f 485//1041 486//1046 482//1027
f 486//1045 481//1023 482//1029
f 481//1025 483//1033 485//1039
f 485//1040 482//1028 481//1024
f 486//1043 484//1035 483//1031
f 483//1032 481//1026 486//1044
g Boolean_11
v 2.2623 15.63691 -45.26779
v 2.98286 15.07377 -45.26779
v 2.09484 14.79501 -45.26779
v 2.53553 13.99382 -45.26779
v 1.61794 14.08128 -45.26779
v 2.16296 13.53984 -45.26779
v 1.70898 13.16727 -45.26779
v 1.19103 12.89042 -45.26779
v 0.90421 13.60438 -45.26779
v 0.0623 13.43691 -45.26779
v 0.62903 12.71994 -45.26779
v 0.04457 12.66238 -45.26779
v -0.7796 13.60438 -45.26779
v -0.53989 12.71994 -45.26779
v -1.10189 12.89042 -45.26779
v -1.49333 14.08128 -45.26779
v -2.07381 13.53984 -45.26779
v -2.44639 13.99382 -45.26779
v -2.72323 14.51177 -45.26779
v -2.1377 15.63691 -45.26779
v -2.89371 15.07377 -45.26779
v -2.95128 15.65823 -45.26779
v -2.89371 16.24269 -45.26779
v -2.72323 16.80469 -45.26779
v -1.97023 16.47882 -45.26779
v -1.49333 17.19255 -45.26779
v -2.44639 17.32263 -45.26779
v -2.07381 17.77661 -45.26779
v -0.53989 18.59651 -45.26779
v 0.0623 17.83691 -45.26779
v 0.62903 18.59651 -45.26779
v 0.90421 17.66945 -45.26779
v 1.19103 18.42603 -45.26779
v 1.61794 17.19255 -45.26779
v 1.70898 18.14919 -45.26779
v 2.53553 17.32263 -45.26779
v 2.09484 16.47882 -45.26779
v 2.98286 16.24269 -45.26779
v 3.04042 15.65823 -46.14996
v 3.04042 15.65823 -45.26779
v 2.98286 15.07377 -46.14996
v 2.81238 14.51177 -45.26779
v 2.81238 14.51177 -46.14996
v 2.53553 13.99382 -46.14996
v 2.16296 13.53984 -46.14996
v 1.70898 13.16727 -46.14996
v 1.19103 12.89042 -46.14996
v 0.62903 12.71994 -46.14996
v 0.04457 12.66238 -46.14996
v -0.53989 12.71994 -46.14996
v -1.10189 12.89042 -46.14996
v -1.61983 13.16727 -45.26779
v -1.61983 13.16727 -46.14996
v -2.07381 13.53984 -46.14996
v -2.44639 13.99382 -46.14996
v -2.72323 14.51177 -46.14996
v -2.89371 15.07377 -46.14996
v -2.95128 15.65823 -46.14996
v -2.89371 16.24269 -46.14996
v -2.72323 16.80469 -46.14996
v -2.44639 17.32263 -46.14996
v -2.07381 17.77661 -46.14996
v -1.61983 18.14919 -45.26779
v -1.61983 18.14919 -46.14996
v -1.10189 18.42603 -45.26779
v -1.10189 18.42603 -46.14996
v -0.53989 18.59651 -46.14996
v 0.04457 18.65408 -45.26779
v 0.04457 18.65408 -46.14996
v 0.62903 18.59651 -46.14996
v 1.19103 18.42603 -46.14996
v 1.70898 18.14919 -46.14996
v 2.16296 17.77661 -45.26779
v 2.16296 17.77661 -46.14996
v 2.53553 17.32263 -46.14996
v 2.81238 16.80469 -45.26779
v 2.81238 16.80469 -46.14996
v 2.98286 16.24269 -46.14996
v 2.09484 14.79501 -46.14996
v 2.2623 15.63691 -46.14996
v 1.61794 14.08128 -46.14996
v 0.90421 13.60438 -46.14996
v 0.0623 13.43691 -46.14996
v -0.7796 13.60438 -46.14996
v -1.49333 14.08128 -46.14996
v -1.97023 14.79501 -46.14996
v -1.97023 16.47882 -46.14996
v -2.1377 15.63691 -46.14996
v -1.49333 17.19255 -46.14996
v -0.7796 17.66945 -46.14996
v 0.0623 17.83691 -46.14996
v 0.90421 17.66945 -46.14996
v 1.61794 17.19255 -46.14996
v 2.09484 16.47882 -46.14996
v -1.97023 14.79501 -45.26779
v -0.7796 17.66945 -45.26779
vn -1 0 0
vn -0 -0 1
vn 0.98079 -0.19509 0
vn -0 0 1
vn -0 0 1
vn -0.92388 0.38268 0
vn 0.83147 -0.55557 0
vn 0 0 1
vn 0 -0 1
vn -0.70711 0.70711 0
vn 0 -0 1
vn 0.70711 -0.70711 0
vn 0 -0 1
vn 0.55557 -0.83147 0
vn 0.38268 -0.92388 0
vn 0 0 1
vn -0 -0 1
vn -0.38268 0.92388 0
vn 0 1 0
vn -0 0 1
vn 0 0 1
vn 0.19509 -0.98079 0
vn 0 0 1
vn -0 -1 0
vn 0.38268 0.92388 0
vn 0 0 1
vn -0.19509 -0.98079 0
vn -0 0 1
vn -0.38268 -0.92388 0
vn 0 -0 1
vn 0.70711 0.70711 -0
vn -0 -0 1
vn -0.70711 -0.70711 0
vn -0 -0 1
vn -0 -0 1
vn -0.83147 -0.55557 0
vn -0 -0 1
vn -0.92388 -0.38268 0
vn 1 0 0
vn -0 0 1
vn -0 -0 1
vn -0.98079 -0.19509 0
vn -0 0 1
vn -1 0 -0
vn -0 0 1
vn -0.98079 0.19509 -0
vn -0.92388 0.38268 0
vn -0 0 1
vn 0.92388 -0.38268 0
vn 0 0 1
vn 0.70711 -0.70711 0
vn 0 -0 1
vn 0 -0 1
vn -0.83147 0.55557 0
vn 0 -0 1
vn -0.70711 0.70711 0
vn -0.19509 0.98079 0
vn 0 0 1
vn 0 0 1
vn 0 -1 -0
vn 0.19509 0.98079 0
vn 0 0 1
vn -0.38268 -0.92388 -0
vn -0 0 1
vn 0 0 1
vn 0.38268 0.92388 0
vn 0 0 1
vn -0.70711 -0.70711 -0
vn 0.55557 0.83147 0
vn 0 0 1
vn 0.83147 0.55557 0
vn 0 0 1
vn 0 0 1
vn -0.92388 -0.38268 -0
vn 0.98079 0.19509 0
vn 0 0 1
vn -0 0 -1
vn 1 0 0
vn 1 0 0
vn 0 -0 1
vn -0 -0 -1
vn 0.98079 -0.19509 0
vn 0.92388 -0.38268 0
vn -0 0 1
vn -0 0 -1
vn 0.92388 -0.38268 0
vn -0 0 -1
vn 0.83147 -0.55557 0
vn -0 -0 -1
vn 0.70711 -0.70711 0
vn -0 -0 -1
vn 0.55557 -0.83147 0
vn -0 0 -1
vn 0.38268 -0.92388 0
vn 0 -0 -1
vn 0.19509 -0.98079 0
vn -0 -0 -1
vn -0 -1 0
vn 0 -0 -1
vn -0.19509 -0.98079 0
vn -0 -0 -1
vn -0.38268 -0.92388 0
vn -0 -0 1
vn -0.55557 -0.83147 0
vn -0.55557 -0.83147 0
vn -0 -0 -1
vn -0 -0 -1
vn -0.70711 -0.70711 0
vn -0 -0 -1
vn -0.83147 -0.55557 0
vn -0 0 -1
vn -0.92388 -0.38268 0
vn 0 0 -1
vn -0.98079 -0.19509 0
vn 0 -0 -1
vn -1 0 -0
vn -0 -0 -1
vn -0.98079 0.19509 0
vn -0.92388 0.38268 0
vn -0 0 -1
vn -0 0 -1
vn -0.83147 0.55557 0
vn -0.70711 0.70711 0
vn -0 0 -1
vn 0 -0 1
vn -0.55557 0.83147 0
vn -0 0 -1
vn -0.55557 0.83147 0
vn -0 -0 1
vn -0.38268 0.92388 0
vn 0 -0 -1
vn -0.38268 0.92388 0
vn -0.19509 0.98079 0
vn -0 -0 -1
vn 0 0 1
vn -0 1 0
vn 0 0 -1
vn -0 1 0
vn 0 0 -1
vn 0.19509 0.98079 0
vn 0 0 -1
vn 0.38268 0.92388 0
vn 0.55557 0.83147 0
vn 0 -0 -1
vn 0 0 1
vn 0.70711 0.70711 0
vn -0 -0 -1
vn 0.70711 0.70711 0
vn 0.83147 0.55557 0
vn -0 -0 -1
vn 0 0 1
vn 0.92388 0.38268 0
vn -0 -0 -1
vn 0.92388 0.38268 0
vn -0 -0 -1
vn 0.98079 0.19509 0
vn -0 0 -1
vn -0.92388 0.38268 0
vn -1 0 -0
vn -0 0 -1
vn -0 0 -1
vn -0.70711 0.70711 0
vn 0 -0 -1
vn -0.38268 0.92388 0
vn 0 -0 -1
vn 0 1 0
vn 0.38268 0.92388 -0
vn 0 -0 -1
vn -0 -0 -1
vn 0.70711 0.70711 -0
vn -0 0 -1
vn 0.92388 0.38268 -0
vn 0.92388 -0.38268 0
vn 0 -0 -1
vn 1 0 -0
vn 0 -0 -1
vn 0.70711 -0.70711 0
vn -0 0 -1
vn 0 -0 -1
vn 0.38268 -0.92388 0
vn 0 -1 0
vn -0 -0 -1
vn -0.38268 -0.92388 -0
vn 0 -0 -1
vn -0.70711 -0.70711 -0
vn -0 -0 -1
vn -0 -0 -1
vn -0.92388 -0.38268 0
vn -0 -0 1
vn 0.92388 0.38268 -0
vn -0 -0 1
vn 0.38268 -0.92388 0
f 582//1238 576//1226 516//1106
f 563//1199 579//1232 561//1196
f 579//1231 580//1234 523//1120
f 565//1204 489//1052 487//1047
f 494//1062 495//1063 496//1066
f 487//1047 566//1205 565//1204
f 560//1193 578//1230 558//1190
f 496//1066 499//1072 500//1074
f 501//1076 499//1072 502//1078
f 578//1229 520//1114 518//1109
f 506//1086 511//1096 510//1094
f 578//1229 579//1231 520//1114
f 487//1048 489//1051 528//1130
f 546//1166 547//1167 575//1224
f 555//1183 577//1228 553//1180
f 510//1094 511//1096 512//1098
f 516//1106 577//1227 518//1109
f 489//1052 565//1204 491//1056
f 570//1214 539//1152 571//1215
f 581//1236 571//1216 572//1218
f 553//1180 577//1228 576//1225
f 518//1110 520//1113 521//1116
f 522//1118 520//1113 523//1119
f 548//1170 550//1173 575//1224
f 525//1124 526//1125 488//1049
f 527//1128 488//1049 528//1129
f 529//1132 528//1129 490//1053
f 530//1134 490//1053 492//1058
f 531//1136 492//1058 493//1060
f 532//1138 493//1060 494//1061
f 533//1140 494//1061 497//1068
f 534//1142 497//1068 498//1070
f 535//1144 498//1070 500//1073
f 536//1146 500//1073 501//1075
f 537//1148 501//1075 538//1150
f 539//1151 538//1150 503//1079
f 540//1154 503//1079 504//1082
f 541//1156 504//1082 505//1084
f 542//1158 505//1084 507//1088
f 543//1160 507//1088 508//1090
f 544//1162 508//1090 509//1092
f 545//1164 509//1092 510//1093
f 546//1165 510//1093 513//1100
f 547//1168 513//1100 514//1102
f 548//1169 514//1102 549//1172
f 550//1174 549//1172 551//1176
f 552//1178 551//1176 515//1103
f 553//1179 515//1103 554//1182
f 555//1184 554//1182 517//1107
f 556//1186 517//1107 519//1112
f 557//1188 519//1112 521//1115
f 558//1189 521//1115 559//1192
f 560//1194 559//1192 522//1117
f 561//1195 522//1117 562//1198
f 563//1200 562//1198 524//1121
f 564//1202 524//1121 526//1125
f 525//1124 488//1049 527//1128
f 527//1128 528//1129 529//1132
f 529//1132 490//1053 530//1134
f 530//1134 492//1058 531//1136
f 531//1136 493//1060 532//1138
f 532//1138 494//1061 533//1140
f 533//1140 497//1068 534//1142
f 534//1142 498//1070 535//1144
f 535//1144 500//1073 536//1146
f 536//1146 501//1075 537//1148
f 537//1148 538//1150 539//1151
f 539//1151 503//1079 540//1154
f 540//1154 504//1082 541//1156
f 541//1156 505//1084 542//1158
f 542//1158 507//1088 543//1160
f 543//1160 508//1090 544//1162
f 544//1162 509//1092 545//1164
f 545//1164 510//1093 546//1165
f 546//1165 513//1100 547//1168
f 547//1168 514//1102 548//1169
f 548//1169 549//1172 550//1174
f 550//1174 551//1176 552//1178
f 552//1178 515//1103 553//1179
f 553//1179 554//1182 555//1184
f 555//1184 517//1107 556//1186
f 556//1186 519//1112 557//1188
f 557//1188 521//1115 558//1189
f 558//1189 559//1192 560//1194
f 560//1194 522//1117 561//1195
f 561//1195 562//1198 563//1200
f 563//1200 524//1121 564//1202
f 564//1202 526//1125 525//1124
f 527//1127 565//1203 566//1206
f 553//1180 576//1225 552//1177
f 581//1235 506//1086 505//1083
f 489//1051 491//1055 490//1054
f 523//1119 487//1048 526//1126
f 569//1212 499//1071 496//1065
f 579//1231 523//1120 520//1114
f 561//1196 579//1232 560//1193
f 557//1187 558//1190 578//1230
f 552//1177 575//1224 550//1173
f 544//1161 573//1220 574//1222
f 573//1220 546//1166 575//1224
f 523//1120 580//1234 487//1047
f 570//1213 499//1071 569//1212
f 552//1177 576//1225 575//1224
f 506//1085 572//1218 574//1221
f 491//1056 565//1204 567//1208
f 571//1216 502//1077 570//1213
f 557//1187 578//1230 577//1228
f 560//1193 579//1232 578//1230
f 491//1056 567//1208 495//1064
f 563//1199 580//1233 579//1232
f 556//1185 577//1228 555//1183
f 569//1211 536//1145 570//1214
f 491//1055 495//1063 493//1059
f 488//1050 526//1126 487//1048
f 495//1064 568//1210 496//1065
f 528//1130 488//1050 487//1048
f 502//1078 581//1235 504//1081
f 490//1054 528//1130 489//1051
f 576//1226 582//1238 512//1097
f 492//1057 490//1054 491//1055
f 493//1059 492//1057 491//1055
f 494//1062 493//1059 495//1063
f 494//1062 496//1066 497//1067
f 498//1069 497//1067 496//1066
f 498//1069 496//1066 500//1074
f 501//1076 500//1074 499//1072
f 501//1076 502//1078 538//1149
f 557//1187 577//1228 556//1185
f 503//1080 538//1149 502//1078
f 580//1233 525//1123 566//1206
f 503//1080 502//1078 504//1081
f 505//1083 504//1081 581//1235
f 505//1083 506//1086 507//1087
f 508//1089 507//1087 506//1086
f 508//1089 506//1086 509//1091
f 510//1094 509//1091 506//1086
f 510//1094 512//1098 513//1099
f 514//1101 513//1099 512//1098
f 514//1101 512//1098 549//1171
f 568//1209 534//1141 569//1211
f 551//1175 549//1171 512//1098
f 502//1077 571//1216 581//1236
f 582//1237 516//1105 515//1104
f 515//1104 551//1175 582//1237
f 512//1098 582//1237 551//1175
f 554//1181 515//1104 516//1105
f 516//1105 518//1110 517//1108
f 517//1108 554//1181 516//1105
f 575//1223 576//1226 512//1097
f 519//1111 517//1108 518//1110
f 521//1116 519//1111 518//1110
f 559//1191 521//1116 520//1113
f 512//1097 573//1219 575//1223
f 522//1118 559//1191 520//1113
f 547//1167 548//1170 575//1224
f 562//1197 522//1118 523//1119
f 566//1205 487//1047 580//1234
f 524//1122 562//1197 523//1119
f 506//1085 574//1221 573//1219
f 526//1126 524//1122 523//1119
f 569//1212 496//1065 568//1210
f 527//1127 566//1206 525//1123
f 529//1131 565//1203 527//1127
f 530//1133 567//1207 565//1203
f 530//1133 565//1203 529//1131
f 531//1135 567//1207 530//1133
f 573//1219 511//1095 506//1085
f 531//1135 532//1137 567//1207
f 567//1207 532//1137 568//1209
f 532//1137 533//1139 568//1209
f 577//1227 578//1229 518//1109
f 533//1139 534//1141 568//1209
f 581//1236 572//1218 506//1085
f 534//1141 535//1143 569//1211
f 525//1123 580//1233 564//1201
f 535//1143 536//1145 569//1211
f 568//1210 495//1064 567//1208
f 536//1145 537//1147 570//1214
f 537//1147 539//1152 570//1214
f 539//1152 540//1153 571//1215
f 499//1071 570//1213 502//1077
f 540//1153 541//1155 571//1215
f 541//1155 572//1217 571//1215
f 541//1155 542//1157 572//1217
f 572//1217 542//1157 574//1222
f 542//1157 543//1159 574//1222
f 516//1106 576//1226 577//1227
f 543//1159 544//1161 574//1222
f 564//1201 580//1233 563//1199
f 544//1161 545//1163 573//1220
f 511//1095 573//1219 512//1097
f 545//1163 546//1166 573//1220
g Boolean_11_1
v 2.2623 15.56305 -43.5319
v 2.98286 14.9999 -43.5319
v 2.09484 14.72114 -43.5319
v 2.53553 13.91996 -43.5319
v 1.61794 14.00741 -43.5319
v 2.16296 13.46597 -43.5319
v 1.70898 13.0934 -43.5319
v 1.19103 12.81656 -43.5319
v 0.90421 13.53051 -43.5319
v 0.0623 13.36305 -43.5319
v 0.62903 12.64607 -43.5319
v 0.04457 12.58851 -43.5319
v -0.7796 13.53051 -43.5319
v -0.53989 12.64607 -43.5319
v -1.10189 12.81656 -43.5319
v -1.49333 14.00741 -43.5319
v -2.07381 13.46597 -43.5319
v -2.44639 13.91996 -43.5319
v -2.72323 14.4379 -43.5319
v -2.1377 15.56305 -43.5319
v -2.89371 14.9999 -43.5319
v -2.95128 15.58436 -43.5319
v -2.89371 16.16882 -43.5319
v -2.72323 16.73082 -43.5319
v -1.97023 16.40495 -43.5319
v -1.49333 17.11868 -43.5319
v -2.44639 17.24877 -43.5319
v -2.07381 17.70275 -43.5319
v -0.53989 18.52265 -43.5319
v 0.0623 17.76305 -43.5319
v 0.62903 18.52265 -43.5319
v 0.90421 17.59558 -43.5319
v 1.19103 18.35217 -43.5319
v 1.61794 17.11868 -43.5319
v 1.70898 18.07532 -43.5319
v 2.53553 17.24877 -43.5319
v 2.09484 16.40495 -43.5319
v 2.98286 16.16882 -43.5319
v 3.04042 15.58436 -44.41406
v 3.04042 15.58436 -43.5319
v 2.98286 14.9999 -44.41406
v 2.81238 14.4379 -43.5319
v 2.81238 14.4379 -44.41406
v 2.53553 13.91996 -44.41406
v 2.16296 13.46597 -44.41406
v 1.70898 13.0934 -44.41406
v 1.19103 12.81656 -44.41406
v 0.62903 12.64607 -44.41406
v 0.04457 12.58851 -44.41406
v -0.53989 12.64607 -44.41406
v -1.10189 12.81656 -44.41406
v -1.61983 13.0934 -43.5319
v -1.61983 13.0934 -44.41406
v -2.07381 13.46597 -44.41406
v -2.44639 13.91996 -44.41406
v -2.72323 14.4379 -44.41406
v -2.89371 14.9999 -44.41406
v -2.95128 15.58436 -44.41406
v -2.89371 16.16882 -44.41406
v -2.72323 16.73082 -44.41406
v -2.44639 17.24877 -44.41406
v -2.07381 17.70275 -44.41406
v -1.61983 18.07532 -43.5319
v -1.61983 18.07532 -44.41406
v -1.10189 18.35217 -43.5319
v -1.10189 18.35217 -44.41406
v -0.53989 18.52265 -44.41406
v 0.04457 18.58021 -43.5319
v 0.04457 18.58021 -44.41406
v 0.62903 18.52265 -44.41406
v 1.19103 18.35217 -44.41406
v 1.70898 18.07532 -44.41406
v 2.16296 17.70275 -43.5319
v 2.16296 17.70275 -44.41406
v 2.53553 17.24877 -44.41406
v 2.81238 16.73082 -43.5319
v 2.81238 16.73082 -44.41406
v 2.98286 16.16882 -44.41406
v 2.09484 14.72114 -44.41406
v 2.2623 15.56305 -44.41406
v 1.61794 14.00741 -44.41406
v 0.90421 13.53051 -44.41406
v 0.0623 13.36305 -44.41406
v -0.7796 13.53051 -44.41406
v -1.49333 14.00741 -44.41406
v -1.97023 14.72114 -44.41406
v -1.97023 16.40495 -44.41406
v -2.1377 15.56305 -44.41406
v -1.49333 17.11868 -44.41406
v -0.7796 17.59558 -44.41406
v 0.0623 17.76305 -44.41406
v 0.90421 17.59558 -44.41406
v 1.61794 17.11868 -44.41406
v 2.09484 16.40495 -44.41406
v -1.97023 14.72114 -43.5319
v -0.7796 17.59558 -43.5319
vn -1 0 0
vn -0 -0 1
vn 0.98079 -0.19509 0
vn -0 0 1
vn -0 0 1
vn -0.92388 0.38268 0
vn 0.83147 -0.55557 0
vn 0 0 1
vn 0 -0 1
vn -0.70711 0.70711 0
vn 0 -0 1
vn 0.70711 -0.70711 0
vn 0 -0 1
vn 0.55557 -0.83147 0
vn 0.38268 -0.92388 0
vn 0 0 1
vn -0 -0 1
vn -0.38268 0.92388 0
vn 0 1 0
vn -0 0 1
vn 0 0 1
vn 0.19509 -0.98079 0
vn 0 0 1
vn -0 -1 0
vn 0.38268 0.92388 0
vn 0 0 1
vn -0.19509 -0.98079 0
vn -0 0 1
vn -0.38268 -0.92388 0
vn 0 -0 1
vn 0.70711 0.70711 -0
vn -0 -0 1
vn -0.70711 -0.70711 0
vn -0 -0 1
vn -0 -0 1
vn -0.83147 -0.55557 0
vn -0 -0 1
vn -0.92388 -0.38268 0
vn 1 0 0
vn -0 0 1
vn -0 -0 1
vn -0.98079 -0.19509 0
vn -0 0 1
vn -1 0 -0
vn -0 0 1
vn -0.98079 0.19509 -0
vn -0.92388 0.38268 0
vn -0 0 1
vn 0.92388 -0.38268 0
vn 0 0 1
vn 0.70711 -0.70711 0
vn 0 -0 1
vn 0 -0 1
vn -0.83147 0.55557 0
vn 0 -0 1
vn -0.70711 0.70711 0
vn -0.19509 0.98079 0
vn 0 0 1
vn 0 0 1
vn 0 -1 -0
vn 0.19509 0.98079 0
vn 0 0 1
vn -0.38268 -0.92388 -0
vn -0 0 1
vn 0 0 1
vn 0.38268 0.92388 0
vn 0 0 1
vn -0.70711 -0.70711 -0
vn 0.55557 0.83147 0
vn 0 0 1
vn 0.83147 0.55557 0
vn 0 0 1
vn 0 0 1
vn -0.92388 -0.38268 -0
vn 0.98079 0.19509 0
vn 0 0 1
vn -0 0 -1
vn 1 0 0
vn 1 0 0
vn 0 -0 1
vn -0 -0 -1
vn 0.98079 -0.19509 0
vn 0.92388 -0.38268 0
vn -0 0 1
vn -0 0 -1
vn 0.92388 -0.38268 0
vn -0 0 -1
vn 0.83147 -0.55557 0
vn -0 -0 -1
vn 0.70711 -0.70711 0
vn -0 -0 -1
vn 0.55557 -0.83147 0
vn -0 0 -1
vn 0.38268 -0.92388 0
vn 0 -0 -1
vn 0.19509 -0.98079 0
vn -0 -0 -1
vn -0 -1 0
vn 0 -0 -1
vn -0.19509 -0.98079 0
vn -0 -0 -1
vn -0.38268 -0.92388 0
vn -0 -0 1
vn -0.55557 -0.83147 0
vn -0.55557 -0.83147 0
vn -0 -0 -1
vn -0 -0 -1
vn -0.70711 -0.70711 0
vn -0 -0 -1
vn -0.83147 -0.55557 0
vn -0 0 -1
vn -0.92388 -0.38268 0
vn 0 0 -1
vn -0.98079 -0.19509 0
vn 0 -0 -1
vn -1 0 -0
vn -0 -0 -1
vn -0.98079 0.19509 0
vn -0.92388 0.38268 0
vn -0 0 -1
vn -0 0 -1
vn -0.83147 0.55557 0
vn -0.70711 0.70711 0
vn -0 0 -1
vn 0 -0 1
vn -0.55557 0.83147 0
vn -0 0 -1
vn -0.55557 0.83147 0
vn -0 -0 1
vn -0.38268 0.92388 0
vn 0 -0 -1
vn -0.38268 0.92388 0
vn -0.19509 0.98079 0
vn -0 -0 -1
vn 0 0 1
vn -0 1 0
vn 0 0 -1
vn -0 1 0
vn 0 0 -1
vn 0.19509 0.98079 0
vn 0 0 -1
vn 0.38268 0.92388 0
vn 0.55557 0.83147 0
vn 0 -0 -1
vn 0 0 1
vn 0.70711 0.70711 0
vn -0 -0 -1
vn 0.70711 0.70711 0
vn 0.83147 0.55557 0
vn -0 -0 -1
vn 0 0 1
vn 0.92388 0.38268 0
vn -0 -0 -1
vn 0.92388 0.38268 0
vn -0 -0 -1
vn 0.98079 0.19509 0
vn -0 0 -1
vn -0.92388 0.38268 0
vn -1 0 -0
vn -0 0 -1
vn -0 0 -1
vn -0.70711 0.70711 0
vn 0 -0 -1
vn -0.38268 0.92388 0
vn 0 -0 -1
vn 0 1 0
vn 0.38268 0.92388 -0
vn 0 -0 -1
vn -0 -0 -1
vn 0.70711 0.70711 -0
vn -0 0 -1
vn 0.92388 0.38268 -0
vn 0.92388 -0.38268 0
vn 0 -0 -1
vn 1 0 -0
vn 0 -0 -1
vn 0.70711 -0.70711 0
vn -0 0 -1
vn 0 -0 -1
vn 0.38268 -0.92388 0
vn 0 -1 0
vn -0 -0 -1
vn -0.38268 -0.92388 -0
vn 0 -0 -1
vn -0.70711 -0.70711 -0
vn -0 -0 -1
vn -0 -0 -1
vn -0.92388 -0.38268 0
vn -0 -0 1
vn 0.92388 0.38268 -0
vn -0 -0 1
vn 0.38268 -0.92388 0
f 678//1430 672//1418 612//1298
f 659//1391 675//1424 657//1388
f 675//1423 676//1426 619//1312
f 661//1396 585//1244 583//1239
f 590//1254 591//1255 592//1258
f 583//1239 662//1397 661//1396
f 656//1385 674//1422 654//1382
f 592//1258 595//1264 596//1266
f 597//1268 595//1264 598//1270
f 674//1421 616//1306 614//1301
f 602//1278 607//1288 606//1286
f 674//1421 675//1423 616//1306
f 583//1240 585//1243 624//1322
f 642//1358 643//1359 671//1416
f 651//1375 673//1420 649//1372
f 606//1286 607//1288 608//1290
f 612//1298 673//1419 614//1301
f 585//1244 661//1396 587//1248
f 666//1406 635//1344 667//1407
f 677//1428 667//1408 668//1410
f 649//1372 673//1420 672//1417
f 614//1302 616//1305 617//1308
f 618//1310 616//1305 619//1311
f 644//1362 646//1365 671//1416
f 621//1316 622//1317 584//1241
f 623//1320 584//1241 624//1321
f 625//1324 624//1321 586//1245
f 626//1326 586//1245 588//1250
f 627//1328 588//1250 589//1252
f 628//1330 589//1252 590//1253
f 629//1332 590//1253 593//1260
f 630//1334 593//1260 594//1262
f 631//1336 594//1262 596//1265
f 632//1338 596//1265 597//1267
f 633//1340 597//1267 634//1342
f 635//1343 634//1342 599//1271
f 636//1346 599//1271 600//1274
f 637//1348 600//1274 601//1276
f 638//1350 601//1276 603//1280
f 639//1352 603//1280 604//1282
f 640//1354 604//1282 605//1284
f 641//1356 605//1284 606//1285
f 642//1357 606//1285 609//1292
f 643//1360 609//1292 610//1294
f 644//1361 610//1294 645//1364
f 646//1366 645//1364 647//1368
f 648//1370 647//1368 611//1295
f 649//1371 611//1295 650//1374
f 651//1376 650//1374 613//1299
f 652//1378 613//1299 615//1304
f 653//1380 615//1304 617//1307
f 654//1381 617//1307 655//1384
f 656//1386 655//1384 618//1309
f 657//1387 618//1309 658//1390
f 659//1392 658//1390 620//1313
f 660//1394 620//1313 622//1317
f 621//1316 584//1241 623//1320
f 623//1320 624//1321 625//1324
f 625//1324 586//1245 626//1326
f 626//1326 588//1250 627//1328
f 627//1328 589//1252 628//1330
f 628//1330 590//1253 629//1332
f 629//1332 593//1260 630//1334
f 630//1334 594//1262 631//1336
f 631//1336 596//1265 632//1338
f 632//1338 597//1267 633//1340
f 633//1340 634//1342 635//1343
f 635//1343 599//1271 636//1346
f 636//1346 600//1274 637//1348
f 637//1348 601//1276 638//1350
f 638//1350 603//1280 639//1352
f 639//1352 604//1282 640//1354
f 640//1354 605//1284 641//1356
f 641//1356 606//1285 642//1357
f 642//1357 609//1292 643//1360
f 643//1360 610//1294 644//1361
f 644//1361 645//1364 646//1366
f 646//1366 647//1368 648//1370
f 648//1370 611//1295 649//1371
f 649//1371 650//1374 651//1376
f 651//1376 613//1299 652//1378
f 652//1378 615//1304 653//1380
f 653//1380 617//1307 654//1381
f 654//1381 655//1384 656//1386
f 656//1386 618//1309 657//1387
f 657//1387 658//1390 659//1392
f 659//1392 620//1313 660//1394
f 660//1394 622//1317 621//1316
f 623//1319 661//1395 662//1398
f 649//1372 672//1417 648//1369
f 677//1427 602//1278 601//1275
f 585//1243 587//1247 586//1246
f 619//1311 583//1240 622//1318
f 665//1404 595//1263 592//1257
f 675//1423 619//1312 616//1306
f 657//1388 675//1424 656//1385
f 653//1379 654//1382 674//1422
f 648//1369 671//1416 646//1365
f 640//1353 669//1412 670//1414
f 669//1412 642//1358 671//1416
f 619//1312 676//1426 583//1239
f 666//1405 595//1263 665//1404
f 648//1369 672//1417 671//1416
f 602//1277 668//1410 670//1413
f 587//1248 661//1396 663//1400
f 667//1408 598//1269 666//1405
f 653//1379 674//1422 673//1420
f 656//1385 675//1424 674//1422
f 587//1248 663//1400 591//1256
f 659//1391 676//1425 675//1424
f 652//1377 673//1420 651//1375
f 665//1403 632//1337 666//1406
f 587//1247 591//1255 589//1251
f 584//1242 622//1318 583//1240
f 591//1256 664//1402 592//1257
f 624//1322 584//1242 583//1240
f 598//1270 677//1427 600//1273
f 586//1246 624//1322 585//1243
f 672//1418 678//1430 608//1289
f 588//1249 586//1246 587//1247
f 589//1251 588//1249 587//1247
f 590//1254 589//1251 591//1255
f 590//1254 592//1258 593//1259
f 594//1261 593//1259 592//1258
f 594//1261 592//1258 596//1266
f 597//1268 596//1266 595//1264
f 597//1268 598//1270 634//1341
f 653//1379 673//1420 652//1377
f 599//1272 634//1341 598//1270
f 676//1425 621//1315 662//1398
f 599//1272 598//1270 600//1273
f 601//1275 600//1273 677//1427
f 601//1275 602//1278 603//1279
f 604//1281 603//1279 602//1278
f 604//1281 602//1278 605//1283
f 606//1286 605//1283 602//1278
f 606//1286 608//1290 609//1291
f 610//1293 609//1291 608//1290
f 610//1293 608//1290 645//1363
f 664//1401 630//1333 665//1403
f 647//1367 645//1363 608//1290
f 598//1269 667//1408 677//1428
f 678//1429 612//1297 611//1296
f 611//1296 647//1367 678//1429
f 608//1290 678//1429 647//1367
f 650//1373 611//1296 612//1297
f 612//1297 614//1302 613//1300
f 613//1300 650//1373 612//1297
f 671//1415 672//1418 608//1289
f 615//1303 613//1300 614//1302
f 617//1308 615//1303 614//1302
f 655//1383 617//1308 616//1305
f 608//1289 669//1411 671//1415
f 618//1310 655//1383 616//1305
f 643//1359 644//1362 671//1416
f 658//1389 618//1310 619//1311
f 662//1397 583//1239 676//1426
f 620//1314 658//1389 619//1311
f 602//1277 670//1413 669//1411
f 622//1318 620//1314 619//1311
f 665//1404 592//1257 664//1402
f 623//1319 662//1398 621//1315
f 625//1323 661//1395 623//1319
f 626//1325 663//1399 661//1395
f 626//1325 661//1395 625//1323
f 627//1327 663//1399 626//1325
f 669//1411 607//1287 602//1277
f 627//1327 628//1329 663//1399
f 663//1399 628//1329 664//1401
f 628//1329 629//1331 664//1401
f 673//1419 674//1421 614//1301
f 629//1331 630//1333 664//1401
f 677//1428 668//1410 602//1277
f 630//1333 631//1335 665//1403
f 621//1315 676//1425 660//1393
f 631//1335 632//1337 665//1403
f 664//1402 591//1256 663//1400
f 632//1337 633//1339 666//1406
f 633//1339 635//1344 666//1406
f 635//1344 636//1345 667//1407
f 595//1263 666//1405 598//1269
f 636//1345 637//1347 667//1407
f 637//1347 668//1409 667//1407
f 637//1347 638//1349 668//1409
f 668//1409 638//1349 670//1414
f 638//1349 639//1351 670//1414
f 612//1298 672//1418 673//1419
f 639//1351 640//1353 670//1414
f 660//1393 676//1425 659//1391
f 640//1353 641//1355 669//1412
f 607//1287 669//1411 608//1289
f 641//1355 642//1358 669//1412
g Boolean_11_2
v 2.2623 15.63691 -41.94374
v 2.98286 15.07377 -41.94374
v 2.09484 14.79501 -41.94374
v 2.53553 13.99382 -41.94374
v 1.61794 14.08128 -41.94374
v 2.16296 13.53984 -41.94374
v 1.70898 13.16727 -41.94374
v 1.19103 12.89042 -41.94374
v 0.90421 13.60438 -41.94374
v 0.0623 13.43691 -41.94374
v 0.62903 12.71994 -41.94374
v 0.04457 12.66238 -41.94374
v -0.7796 13.60438 -41.94374
v -0.53989 12.71994 -41.94374
v -1.10189 12.89042 -41.94374
v -1.49333 14.08128 -41.94374
v -2.07381 13.53984 -41.94374
v -2.44639 13.99382 -41.94374
v -2.72323 14.51177 -41.94374
v -2.1377 15.63691 -41.94374
v -2.89371 15.07377 -41.94374
v -2.95128 15.65823 -41.94374
v -2.89371 16.24269 -41.94374
v -2.72323 16.80469 -41.94374
v -1.97023 16.47882 -41.94374
v -1.49333 17.19255 -41.94374
v -2.44639 17.32263 -41.94374
v -2.07381 17.77661 -41.94374
v -0.53989 18.59651 -41.94374
v 0.0623 17.83691 -41.94374
v 0.62903 18.59651 -41.94374
v 0.90421 17.66945 -41.94374
v 1.19103 18.42603 -41.94374
v 1.61794 17.19255 -41.94374
v 1.70898 18.14919 -41.94374
v 2.53553 17.32263 -41.94374
v 2.09484 16.47882 -41.94374
v 2.98286 16.24269 -41.94374
v 3.04042 15.65823 -42.82591
v 3.04042 15.65823 -41.94374
v 2.98286 15.07377 -42.82591
v 2.81238 14.51177 -41.94374
v 2.81238 14.51177 -42.82591
v 2.53553 13.99382 -42.82591
v 2.16296 13.53984 -42.82591
v 1.70898 13.16727 -42.82591
v 1.19103 12.89042 -42.82591
v 0.62903 12.71994 -42.82591
v 0.04457 12.66238 -42.82591
v -0.53989 12.71994 -42.82591
v -1.10189 12.89042 -42.82591
v -1.61983 13.16727 -41.94374
v -1.61983 13.16727 -42.82591
v -2.07381 13.53984 -42.82591
v -2.44639 13.99382 -42.82591
v -2.72323 14.51177 -42.82591
v -2.89371 15.07377 -42.82591
v -2.95128 15.65823 -42.82591
v -2.89371 16.24269 -42.82591
v -2.72323 16.80469 -42.82591
v -2.44639 17.32263 -42.82591
v -2.07381 17.77661 -42.82591
v -1.61983 18.14919 -41.94374
v -1.61983 18.14919 -42.82591
v -1.10189 18.42603 -41.94374
v -1.10189 18.42603 -42.82591
v -0.53989 18.59651 -42.82591
v 0.04457 18.65408 -41.94374
v 0.04457 18.65408 -42.82591
v 0.62903 18.59651 -42.82591
v 1.19103 18.42603 -42.82591
v 1.70898 18.14919 -42.82591
v 2.16296 17.77661 -41.94374
v 2.16296 17.77661 -42.82591
v 2.53553 17.32263 -42.82591
v 2.81238 16.80469 -41.94374
v 2.81238 16.80469 -42.82591
v 2.98286 16.24269 -42.82591
v 2.09484 14.79501 -42.82591
v 2.2623 15.63691 -42.82591
v 1.61794 14.08128 -42.82591
v 0.90421 13.60438 -42.82591
v 0.0623 13.43691 -42.82591
v -0.7796 13.60438 -42.82591
v -1.49333 14.08128 -42.82591
v -1.97023 14.79501 -42.82591
v -1.97023 16.47882 -42.82591
v -2.1377 15.63691 -42.82591
v -1.49333 17.19255 -42.82591
v -0.7796 17.66945 -42.82591
v 0.0623 17.83691 -42.82591
v 0.90421 17.66945 -42.82591
v 1.61794 17.19255 -42.82591
v 2.09484 16.47882 -42.82591
v -1.97023 14.79501 -41.94374
v -0.7796 17.66945 -41.94374
vn -1 0 0
vn -0 -0 1
vn 0.98079 -0.19509 0
vn -0 0 1
vn -0 0 1
vn -0.92388 0.38268 0
vn 0.83147 -0.55557 0
vn 0 0 1
vn 0 -0 1
vn -0.70711 0.70711 0
vn 0 -0 1
vn 0.70711 -0.70711 0
vn 0 -0 1
vn 0.55557 -0.83147 0
vn 0.38268 -0.92388 0
vn 0 0 1
vn -0 -0 1
vn -0.38268 0.92388 0
vn 0 1 0
vn -0 0 1
vn 0 0 1
vn 0.19509 -0.98079 0
vn 0 0 1
vn -0 -1 0
vn 0.38268 0.92388 0
vn 0 0 1
vn -0.19509 -0.98079 0
vn -0 0 1
vn -0.38268 -0.92388 0
vn 0 -0 1
vn 0.70711 0.70711 -0
vn -0 -0 1
vn -0.70711 -0.70711 0
vn -0 -0 1
vn -0 -0 1
vn -0.83147 -0.55557 0
vn -0 -0 1
vn -0.92388 -0.38268 0
vn 1 0 0
vn -0 0 1
vn -0 -0 1
vn -0.98079 -0.19509 0
vn -0 0 1
vn -1 0 -0
vn -0 0 1
vn -0.98079 0.19509 -0
vn -0.92388 0.38268 0
vn -0 0 1
vn 0.92388 -0.38268 0
vn 0 0 1
vn 0.70711 -0.70711 0
vn 0 -0 1
vn 0 -0 1
vn -0.83147 0.55557 0
vn 0 -0 1
vn -0.70711 0.70711 0
vn -0.19509 0.98079 0
vn 0 0 1
vn 0 0 1
vn 0 -1 -0
vn 0.19509 0.98079 0
vn 0 0 1
vn -0.38268 -0.92388 -0
vn -0 0 1
vn 0 0 1
vn 0.38268 0.92388 0
vn 0 0 1
vn -0.70711 -0.70711 -0
vn 0.55557 0.83147 0
vn 0 0 1
vn 0.83147 0.55557 0
vn 0 0 1
vn 0 0 1
vn -0.92388 -0.38268 -0
vn 0.98079 0.19509 0
vn 0 0 1
vn -0 0 -1
vn 1 0 0
vn 1 0 0
vn 0 -0 1
vn -0 -0 -1
vn 0.98079 -0.19509 0
vn 0.92388 -0.38268 0
vn -0 0 1
vn -0 0 -1
vn 0.92388 -0.38268 0
vn -0 0 -1
vn 0.83147 -0.55557 0
vn -0 -0 -1
vn 0.70711 -0.70711 0
vn -0 -0 -1
vn 0.55557 -0.83147 0
vn -0 0 -1
vn 0.38268 -0.92388 0
vn 0 -0 -1
vn 0.19509 -0.98079 0
vn -0 -0 -1
vn -0 -1 0
vn 0 -0 -1
vn -0.19509 -0.98079 0
vn -0 -0 -1
vn -0.38268 -0.92388 0
vn -0 -0 1
vn -0.55557 -0.83147 0
vn -0.55557 -0.83147 0
vn -0 -0 -1
vn -0 -0 -1
vn -0.70711 -0.70711 0
vn -0 -0 -1
vn -0.83147 -0.55557 0
vn -0 0 -1
vn -0.92388 -0.38268 0
vn 0 0 -1
vn -0.98079 -0.19509 0
vn 0 -0 -1
vn -1 0 -0
vn -0 -0 -1
vn -0.98079 0.19509 0
vn -0.92388 0.38268 0
vn -0 0 -1
vn -0 0 -1
vn -0.83147 0.55557 0
vn -0.70711 0.70711 0
vn -0 0 -1
vn 0 -0 1
vn -0.55557 0.83147 0
vn -0 0 -1
vn -0.55557 0.83147 0
vn -0 -0 1
vn -0.38268 0.92388 0
vn 0 -0 -1
vn -0.38268 0.92388 0
vn -0.19509 0.98079 0
vn -0 -0 -1
vn 0 0 1
vn -0 1 0
vn 0 0 -1
vn -0 1 0
vn 0 0 -1
vn 0.19509 0.98079 0
vn 0 0 -1
vn 0.38268 0.92388 0
vn 0.55557 0.83147 0
vn 0 -0 -1
vn 0 0 1
vn 0.70711 0.70711 0
vn -0 -0 -1
vn 0.70711 0.70711 0
vn 0.83147 0.55557 0
vn -0 -0 -1
vn 0 0 1
vn 0.92388 0.38268 0
vn -0 -0 -1
vn 0.92388 0.38268 0
vn -0 -0 -1
vn 0.98079 0.19509 0
vn -0 0 -1
vn -0.92388 0.38268 0
vn -1 0 -0
vn -0 0 -1
vn -0 0 -1
vn -0.70711 0.70711 0
vn 0 -0 -1
vn -0.38268 0.92388 0
vn 0 -0 -1
vn 0 1 0
vn 0.38268 0.92388 -0
vn 0 -0 -1
vn -0 -0 -1
vn 0.70711 0.70711 -0
vn -0 0 -1
vn 0.92388 0.38268 -0
vn 0.92388 -0.38268 0
vn 0 -0 -1
vn 1 0 -0
vn 0 -0 -1
vn 0.70711 -0.70711 0
vn -0 0 -1
vn 0 -0 -1
vn 0.38268 -0.92388 0
vn 0 -1 0
vn -0 -0 -1
vn -0.38268 -0.92388 -0
vn 0 -0 -1
vn -0.70711 -0.70711 -0
vn -0 -0 -1
vn -0 -0 -1
vn -0.92388 -0.38268 0
vn -0 -0 1
vn 0.92388 0.38268 -0
vn -0 -0 1
vn 0.38268 -0.92388 0
f 774//1622 768//1610 708//1490
f 755//1583 771//1616 753//1580
f 771//1615 772//1618 715//1504
f 757//1588 681//1436 679//1431
f 686//1446 687//1447 688//1450
f 679//1431 758//1589 757//1588
f 752//1577 770//1614 750//1574
f 688//1450 691//1456 692//1458
f 693//1460 691//1456 694//1462
f 770//1613 712//1498 710//1493
f 698//1470 703//1480 702//1478
f 770//1613 771//1615 712//1498
f 679//1432 681//1435 720//1514
f 738//1550 739//1551 767//1608
f 747//1567 769//1612 745//1564
f 702//1478 703//1480 704//1482
f 708//1490 769//1611 710//1493
f 681//1436 757//1588 683//1440
f 762//1598 731//1536 763//1599
f 773//1620 763//1600 764//1602
f 745//1564 769//1612 768//1609
f 710//1494 712//1497 713//1500
f 714//1502 712//1497 715//1503
f 740//1554 742//1557 767//1608
f 717//1508 718//1509 680//1433
f 719//1512 680//1433 720//1513
f 721//1516 720//1513 682//1437
f 722//1518 682//1437 684//1442
f 723//1520 684//1442 685//1444
f 724//1522 685//1444 686//1445
f 725//1524 686//1445 689//1452
f 726//1526 689//1452 690//1454
f 727//1528 690//1454 692//1457
f 728//1530 692//1457 693//1459
f 729//1532 693//1459 730//1534
f 731//1535 730//1534 695//1463
f 732//1538 695//1463 696//1466
f 733//1540 696//1466 697//1468
f 734//1542 697//1468 699//1472
f 735//1544 699//1472 700//1474
f 736//1546 700//1474 701//1476
f 737//1548 701//1476 702//1477
f 738//1549 702//1477 705//1484
f 739//1552 705//1484 706//1486
f 740//1553 706//1486 741//1556
f 742//1558 741//1556 743//1560
f 744//1562 743//1560 707//1487
f 745//1563 707//1487 746//1566
f 747//1568 746//1566 709//1491
f 748//1570 709//1491 711//1496
f 749//1572 711//1496 713//1499
f 750//1573 713//1499 751//1576
f 752//1578 751//1576 714//1501
f 753//1579 714//1501 754//1582
f 755//1584 754//1582 716//1505
f 756//1586 716//1505 718//1509
f 717//1508 680//1433 719//1512
f 719//1512 720//1513 721//1516
f 721//1516 682//1437 722//1518
f 722//1518 684//1442 723//1520
f 723//1520 685//1444 724//1522
f 724//1522 686//1445 725//1524
f 725//1524 689//1452 726//1526
f 726//1526 690//1454 727//1528
f 727//1528 692//1457 728//1530
f 728//1530 693//1459 729//1532
f 729//1532 730//1534 731//1535
f 731//1535 695//1463 732//1538
f 732//1538 696//1466 733//1540
f 733//1540 697//1468 734//1542
f 734//1542 699//1472 735//1544
f 735//1544 700//1474 736//1546
f 736//1546 701//1476 737//1548
f 737//1548 702//1477 738//1549
f 738//1549 705//1484 739//1552
f 739//1552 706//1486 740//1553
f 740//1553 741//1556 742//1558
f 742//1558 743//1560 744//1562
f 744//1562 707//1487 745//1563
f 745//1563 746//1566 747//1568
f 747//1568 709//1491 748//1570
f 748//1570 711//1496 749//1572
f 749//1572 713//1499 750//1573
f 750//1573 751//1576 752//1578
f 752//1578 714//1501 753//1579
f 753//1579 754//1582 755//1584
f 755//1584 716//1505 756//1586
f 756//1586 718//1509 717//1508
f 719//1511 757//1587 758//1590
f 745//1564 768//1609 744//1561
f 773//1619 698//1470 697//1467
f 681//1435 683//1439 682//1438
f 715//1503 679//1432 718//1510
f 761//1596 691//1455 688//1449
f 771//1615 715//1504 712//1498
f 753//1580 771//1616 752//1577
f 749//1571 750//1574 770//1614
f 744//1561 767//1608 742//1557
f 736//1545 765//1604 766//1606
f 765//1604 738//1550 767//1608
f 715//1504 772//1618 679//1431
f 762//1597 691//1455 761//1596
f 744//1561 768//1609 767//1608
f 698//1469 764//1602 766//1605
f 683//1440 757//1588 759//1592
f 763//1600 694//1461 762//1597
f 749//1571 770//1614 769//1612
f 752//1577 771//1616 770//1614
f 683//1440 759//1592 687//1448
f 755//1583 772//1617 771//1616
f 748//1569 769//1612 747//1567
f 761//1595 728//1529 762//1598
f 683//1439 687//1447 685//1443
f 680//1434 718//1510 679//1432
f 687//1448 760//1594 688//1449
f 720//1514 680//1434 679//1432
f 694//1462 773//1619 696//1465
f 682//1438 720//1514 681//1435
f 768//1610 774//1622 704//1481
f 684//1441 682//1438 683//1439
f 685//1443 684//1441 683//1439
f 686//1446 685//1443 687//1447
f 686//1446 688//1450 689//1451
f 690//1453 689//1451 688//1450
f 690//1453 688//1450 692//1458
f 693//1460 692//1458 691//1456
f 693//1460 694//1462 730//1533
f 749//1571 769//1612 748//1569
f 695//1464 730//1533 694//1462
f 772//1617 717//1507 758//1590
f 695//1464 694//1462 696//1465
f 697//1467 696//1465 773//1619
f 697//1467 698//1470 699//1471
f 700//1473 699//1471 698//1470
f 700//1473 698//1470 701//1475
f 702//1478 701//1475 698//1470
f 702//1478 704//1482 705//1483
f 706//1485 705//1483 704//1482
f 706//1485 704//1482 741//1555
f 760//1593 726//1525 761//1595
f 743//1559 741//1555 704//1482
f 694//1461 763//1600 773//1620
f 774//1621 708//1489 707//1488
f 707//1488 743//1559 774//1621
f 704//1482 774//1621 743//1559
f 746//1565 707//1488 708//1489
f 708//1489 710//1494 709//1492
f 709//1492 746//1565 708//1489
f 767//1607 768//1610 704//1481
f 711//1495 709//1492 710//1494
f 713//1500 711//1495 710//1494
f 751//1575 713//1500 712//1497
f 704//1481 765//1603 767//1607
f 714//1502 751//1575 712//1497
f 739//1551 740//1554 767//1608
f 754//1581 714//1502 715//1503
f 758//1589 679//1431 772//1618
f 716//1506 754//1581 715//1503
f 698//1469 766//1605 765//1603
f 718//1510 716//1506 715//1503
f 761//1596 688//1449 760//1594
f 719//1511 758//1590 717//1507
f 721//1515 757//1587 719//1511
f 722//1517 759//1591 757//1587
f 722//1517 757//1587 721//1515
f 723//1519 759//1591 722//1517
f 765//1603 703//1479 698//1469
f 723//1519 724//1521 759//1591
f 759//1591 724//1521 760//1593
f 724//1521 725//1523 760//1593
f 769//1611 770//1613 710//1493
f 725//1523 726//1525 760//1593
f 773//1620 764//1602 698//1469
f 726//1525 727//1527 761//1595
f 717//1507 772//1617 756//1585
f 727//1527 728//1529 761//1595
f 760//1594 687//1448 759//1592
f 728//1529 729//1531 762//1598
f 729//1531 731//1536 762//1598
f 731//1536 732//1537 763//1599
f 691//1455 762//1597 694//1461
f 732//1537 733//1539 763//1599
f 733//1539 764//1601 763//1599
f 733//1539 734//1541 764//1601
f 764//1601 734//1541 766//1606
f 734//1541 735//1543 766//1606
f 708//1490 768//1610 769//1611
f 735//1543 736//1545 766//1606
f 756//1585 772//1617 755//1583
f 736//1545 737//1547 765//1604
f 703//1479 765//1603 704//1481
f 737//1547 738//1550 765//1604
g Boolean_11_3
v 2.2623 15.56305 -40.42945
v 2.98286 14.9999 -40.42945
v 2.09484 14.72114 -40.42945
v 2.53553 13.91996 -40.42945
v 1.61794 14.00741 -40.42945
v 2.16296 13.46597 -40.42945
v 1.70898 13.0934 -40.42945
v 1.19103 12.81656 -40.42945
v 0.90421 13.53051 -40.42945
v 0.0623 13.36305 -40.42945
v 0.62903 12.64607 -40.42945
v 0.04457 12.58851 -40.42945
v -0.7796 13.53051 -40.42945
v -0.53989 12.64607 -40.42945
v -1.10189 12.81656 -40.42945
v -1.49333 14.00741 -40.42945
v -2.07381 13.46597 -40.42945
v -2.44639 13.91996 -40.42945
v -2.72323 14.4379 -40.42945
v -2.1377 15.56305 -40.42945
v -2.89371 14.9999 -40.42945
v -2.95128 15.58436 -40.42945
v -2.89371 16.16882 -40.42945
v -2.72323 16.73082 -40.42945
v -1.97023 16.40495 -40.42945
v -1.49333 17.11868 -40.42945
v -2.44639 17.24877 -40.42945
v -2.07381 17.70275 -40.42945
v -0.53989 18.52265 -40.42945
v 0.0623 17.76305 -40.42945
v 0.62903 18.52265 -40.42945
v 0.90421 17.59558 -40.42945
v 1.19103 18.35217 -40.42945
v 1.61794 17.11868 -40.42945
v 1.70898 18.07532 -40.42945
v 2.53553 17.24877 -40.42945
v 2.09484 16.40495 -40.42945
v 2.98286 16.16882 -40.42945
v 3.04042 15.58436 -41.31162
v 3.04042 15.58436 -40.42945
v 2.98286 14.9999 -41.31162
v 2.81238 14.4379 -40.42945
v 2.81238 14.4379 -41.31162
v 2.53553 13.91996 -41.31162
v 2.16296 13.46597 -41.31162
v 1.70898 13.0934 -41.31162
v 1.19103 12.81656 -41.31162
v 0.62903 12.64607 -41.31162
v 0.04457 12.58851 -41.31162
v -0.53989 12.64607 -41.31162
v -1.10189 12.81656 -41.31162
v -1.61983 13.0934 -40.42945
v -1.61983 13.0934 -41.31162
v -2.07381 13.46597 -41.31162
v -2.44639 13.91996 -41.31162
v -2.72323 14.4379 -41.31162
v -2.89371 14.9999 -41.31162
v -2.95128 15.58436 -41.31162
v -2.89371 16.16882 -41.31162
v -2.72323 16.73082 -41.31162
v -2.44639 17.24877 -41.31162
v -2.07381 17.70275 -41.31162
v -1.61983 18.07532 -40.42945
v -1.61983 18.07532 -41.31162
v -1.10189 18.35217 -40.42945
v -1.10189 18.35217 -41.31162
v -0.53989 18.52265 -41.31162
v 0.04457 18.58021 -40.42945
v 0.04457 18.58021 -41.31162
v 0.62903 18.52265 -41.31162
v 1.19103 18.35217 -41.31162
v 1.70898 18.07532 -41.31162
v 2.16296 17.70275 -40.42945
v 2.16296 17.70275 -41.31162
v 2.53553 17.24877 -41.31162
v 2.81238 16.73082 -40.42945
v 2.81238 16.73082 -41.31162
v 2.98286 16.16882 -41.31162
v 2.09484 14.72114 -41.31162
v 2.2623 15.56305 -41.31162
v 1.61794 14.00741 -41.31162
v 0.90421 13.53051 -41.31162
v 0.0623 13.36305 -41.31162
v -0.7796 13.53051 -41.31162
v -1.49333 14.00741 -41.31162
v -1.97023 14.72114 -41.31162
v -1.97023 16.40495 -41.31162
v -2.1377 15.56305 -41.31162
v -1.49333 17.11868 -41.31162
v -0.7796 17.59558 -41.31162
v 0.0623 17.76305 -41.31162
v 0.90421 17.59558 -41.31162
v 1.61794 17.11868 -41.31162
v 2.09484 16.40495 -41.31162
v -1.97023 14.72114 -40.42945
v -0.7796 17.59558 -40.42945
vn -1 0 0
vn -0 -0 1
vn 0.98079 -0.19509 0
vn -0 0 1
vn -0 0 1
vn -0.92388 0.38268 0
vn 0.83147 -0.55557 0
vn 0 0 1
vn 0 -0 1
vn -0.70711 0.70711 0
vn 0 -0 1
vn 0.70711 -0.70711 0
vn 0 -0 1
vn 0.55557 -0.83147 0
vn 0.38268 -0.92388 0
vn 0 0 1
vn -0 -0 1
vn -0.38268 0.92388 0
vn 0 1 0
vn -0 0 1
vn 0 0 1
vn 0.19509 -0.98079 0
vn 0 0 1
vn -0 -1 0
vn 0.38268 0.92388 0
vn 0 0 1
vn -0.19509 -0.98079 0
vn -0 0 1
vn -0.38268 -0.92388 0
vn 0 -0 1
vn 0.70711 0.70711 -0
vn -0 -0 1
vn -0.70711 -0.70711 0
vn -0 -0 1
vn -0 -0 1
vn -0.83147 -0.55557 0
vn -0 -0 1
vn -0.92388 -0.38268 0
vn 1 0 0
vn -0 0 1
vn -0 -0 1
vn -0.98079 -0.19509 0
vn -0 0 1
vn -1 0 -0
vn -0 0 1
vn -0.98079 0.19509 -0
vn -0.92388 0.38268 0
vn -0 0 1
vn 0.92388 -0.38268 0
vn 0 0 1
vn 0.70711 -0.70711 0
vn 0 -0 1
vn 0 -0 1
vn -0.83147 0.55557 0
vn 0 -0 1
vn -0.70711 0.70711 0
vn -0.19509 0.98079 0
vn 0 0 1
vn 0 0 1
vn 0 -1 -0
vn 0.19509 0.98079 0
vn 0 0 1
vn -0.38268 -0.92388 -0
vn -0 0 1
vn 0 0 1
vn 0.38268 0.92388 0
vn 0 0 1
vn -0.70711 -0.70711 -0
vn 0.55557 0.83147 0
vn 0 0 1
vn 0.83147 0.55557 0
vn 0 0 1
vn 0 0 1
vn -0.92388 -0.38268 -0
vn 0.98079 0.19509 0
vn 0 0 1
vn -0 0 -1
vn 1 0 0
vn 1 0 0
vn 0 -0 1
vn -0 -0 -1
vn 0.98079 -0.19509 0
vn 0.92388 -0.38268 0
vn -0 0 1
vn -0 0 -1
vn 0.92388 -0.38268 0
vn -0 0 -1
vn 0.83147 -0.55557 0
vn -0 -0 -1
vn 0.70711 -0.70711 0
vn -0 -0 -1
vn 0.55557 -0.83147 0
vn -0 0 -1
vn 0.38268 -0.92388 0
vn 0 -0 -1
vn 0.19509 -0.98079 0
vn -0 -0 -1
vn -0 -1 0
vn 0 -0 -1
vn -0.19509 -0.98079 0
vn -0 -0 -1
vn -0.38268 -0.92388 0
vn -0 -0 1
vn -0.55557 -0.83147 0
vn -0.55557 -0.83147 0
vn -0 -0 -1
vn -0 -0 -1
vn -0.70711 -0.70711 0
vn -0 -0 -1
vn -0.83147 -0.55557 0
vn -0 0 -1
vn -0.92388 -0.38268 0
vn 0 0 -1
vn -0.98079 -0.19509 0
vn 0 -0 -1
vn -1 0 -0
vn -0 -0 -1
vn -0.98079 0.19509 0
vn -0.92388 0.38268 0
vn -0 0 -1
vn -0 0 -1
vn -0.83147 0.55557 0
vn -0.70711 0.70711 0
vn -0 0 -1
vn 0 -0 1
vn -0.55557 0.83147 0
vn -0 0 -1
vn -0.55557 0.83147 0
vn -0 -0 1
vn -0.38268 0.92388 0
vn 0 -0 -1
vn -0.38268 0.92388 0
vn -0.19509 0.98079 0
vn -0 -0 -1
vn 0 0 1
vn -0 1 0
vn 0 0 -1
vn -0 1 0
vn 0 0 -1
vn 0.19509 0.98079 0
vn 0 0 -1
vn 0.38268 0.92388 0
vn 0.55557 0.83147 0
vn 0 -0 -1
vn 0 0 1
vn 0.70711 0.70711 0
vn -0 -0 -1
vn 0.70711 0.70711 0
vn 0.83147 0.55557 0
vn -0 -0 -1
vn 0 0 1
vn 0.92388 0.38268 0
vn -0 -0 -1
vn 0.92388 0.38268 0
vn -0 -0 -1
vn 0.98079 0.19509 0
vn -0 0 -1
vn -0.92388 0.38268 0
vn -1 0 -0
vn -0 0 -1
vn -0 0 -1
vn -0.70711 0.70711 0
vn 0 -0 -1
vn -0.38268 0.92388 0
vn 0 -0 -1
vn 0 1 0
vn 0.38268 0.92388 -0
vn 0 -0 -1
vn -0 -0 -1
vn 0.70711 0.70711 -0
vn -0 0 -1
vn 0.92388 0.38268 -0
vn 0.92388 -0.38268 0
vn 0 -0 -1
vn 1 0 -0
vn 0 -0 -1
vn 0.70711 -0.70711 0
vn -0 0 -1
vn 0 -0 -1
vn 0.38268 -0.92388 0
vn 0 -1 0
vn -0 -0 -1
vn -0.38268 -0.92388 -0
vn 0 -0 -1
vn -0.70711 -0.70711 -0
vn -0 -0 -1
vn -0 -0 -1
vn -0.92388 -0.38268 0
vn -0 -0 1
vn 0.92388 0.38268 -0
vn -0 -0 1
vn 0.38268 -0.92388 0
f 870//1814 864//1802 804//1682
f 851//1775 867//1808 849//1772
f 867//1807 868//1810 811//1696
f 853//1780 777//1628 775//1623
f 782//1638 783//1639 784//1642
f 775//1623 854//1781 853//1780
f 848//1769 866//1806 846//1766
f 784//1642 787//1648 788//1650
f 789//1652 787//1648 790//1654
f 866//1805 808//1690 806//1685
f 794//1662 799//1672 798//1670
f 866//1805 867//1807 808//1690
f 775//1624 777//1627 816//1706
f 834//1742 835//1743 863//1800
f 843//1759 865//1804 841//1756
f 798//1670 799//1672 800//1674
f 804//1682 865//1803 806//1685
f 777//1628 853//1780 779//1632
f 858//1790 827//1728 859//1791
f 869//1812 859//1792 860//1794
f 841//1756 865//1804 864//1801
f 806//1686 808//1689 809//1692
f 810//1694 808//1689 811//1695
f 836//1746 838//1749 863//1800
f 813//1700 814//1701 776//1625
f 815//1704 776//1625 816//1705
f 817//1708 816//1705 778//1629
f 818//1710 778//1629 780//1634
f 819//1712 780//1634 781//1636
f 820//1714 781//1636 782//1637
f 821//1716 782//1637 785//1644
f 822//1718 785//1644 786//1646
f 823//1720 786//1646 788//1649
f 824//1722 788//1649 789//1651
f 825//1724 789//1651 826//1726
f 827//1727 826//1726 791//1655
f 828//1730 791//1655 792//1658
f 829//1732 792//1658 793//1660
f 830//1734 793//1660 795//1664
f 831//1736 795//1664 796//1666
f 832//1738 796//1666 797//1668
f 833//1740 797//1668 798//1669
f 834//1741 798//1669 801//1676
f 835//1744 801//1676 802//1678
f 836//1745 802//1678 837//1748
f 838//1750 837//1748 839//1752
f 840//1754 839//1752 803//1679
f 841//1755 803//1679 842//1758
f 843//1760 842//1758 805//1683
f 844//1762 805//1683 807//1688
f 845//1764 807//1688 809//1691
f 846//1765 809//1691 847//1768
f 848//1770 847//1768 810//1693
f 849//1771 810//1693 850//1774
f 851//1776 850//1774 812//1697
f 852//1778 812//1697 814//1701
f 813//1700 776//1625 815//1704
f 815//1704 816//1705 817//1708
f 817//1708 778//1629 818//1710
f 818//1710 780//1634 819//1712
f 819//1712 781//1636 820//1714
f 820//1714 782//1637 821//1716
f 821//1716 785//1644 822//1718
f 822//1718 786//1646 823//1720
f 823//1720 788//1649 824//1722
f 824//1722 789//1651 825//1724
f 825//1724 826//1726 827//1727
f 827//1727 791//1655 828//1730
f 828//1730 792//1658 829//1732
f 829//1732 793//1660 830//1734
f 830//1734 795//1664 831//1736
f 831//1736 796//1666 832//1738
f 832//1738 797//1668 833//1740
f 833//1740 798//1669 834//1741
f 834//1741 801//1676 835//1744
f 835//1744 802//1678 836//1745
f 836//1745 837//1748 838//1750
f 838//1750 839//1752 840//1754
f 840//1754 803//1679 841//1755
f 841//1755 842//1758 843//1760
f 843//1760 805//1683 844//1762
f 844//1762 807//1688 845//1764
f 845//1764 809//1691 846//1765
f 846//1765 847//1768 848//1770
f 848//1770 810//1693 849//1771
f 849//1771 850//1774 851//1776
f 851//1776 812//1697 852//1778
f 852//1778 814//1701 813//1700
f 815//1703 853//1779 854//1782
f 841//1756 864//1801 840//1753
f 869//1811 794//1662 793//1659
f 777//1627 779//1631 778//1630
f 811//1695 775//1624 814//1702
f 857//1788 787//1647 784//1641
f 867//1807 811//1696 808//1690
f 849//1772 867//1808 848//1769
f 845//1763 846//1766 866//1806
f 840//1753 863//1800 838//1749
f 832//1737 861//1796 862//1798
f 861//1796 834//1742 863//1800
f 811//1696 868//1810 775//1623
f 858//1789 787//1647 857//1788
f 840//1753 864//1801 863//1800
f 794//1661 860//1794 862//1797
f 779//1632 853//1780 855//1784
f 859//1792 790//1653 858//1789
f 845//1763 866//1806 865//1804
f 848//1769 867//1808 866//1806
f 779//1632 855//1784 783//1640
f 851//1775 868//1809 867//1808
f 844//1761 865//1804 843//1759
f 857//1787 824//1721 858//1790
f 779//1631 783//1639 781//1635
f 776//1626 814//1702 775//1624
f 783//1640 856//1786 784//1641
f 816//1706 776//1626 775//1624
f 790//1654 869//1811 792//1657
f 778//1630 816//1706 777//1627
f 864//1802 870//1814 800//1673
f 780//1633 778//1630 779//1631
f 781//1635 780//1633 779//1631
f 782//1638 781//1635 783//1639
f 782//1638 784//1642 785//1643
f 786//1645 785//1643 784//1642
f 786//1645 784//1642 788//1650
f 789//1652 788//1650 787//1648
f 789//1652 790//1654 826//1725
f 845//1763 865//1804 844//1761
f 791//1656 826//1725 790//1654
f 868//1809 813//1699 854//1782
f 791//1656 790//1654 792//1657
f 793//1659 792//1657 869//1811
f 793//1659 794//1662 795//1663
f 796//1665 795//1663 794//1662
f 796//1665 794//1662 797//1667
f 798//1670 797//1667 794//1662
f 798//1670 800//1674 801//1675
f 802//1677 801//1675 800//1674
f 802//1677 800//1674 837//1747
f 856//1785 822//1717 857//1787
f 839//1751 837//1747 800//1674
f 790//1653 859//1792 869//1812
f 870//1813 804//1681 803//1680
f 803//1680 839//1751 870//1813
f 800//1674 870//1813 839//1751
f 842//1757 803//1680 804//1681
f 804//1681 806//1686 805//1684
f 805//1684 842//1757 804//1681
f 863//1799 864//1802 800//1673
f 807//1687 805//1684 806//1686
f 809//1692 807//1687 806//1686
f 847//1767 809//1692 808//1689
f 800//1673 861//1795 863//1799
f 810//1694 847//1767 808//1689
f 835//1743 836//1746 863//1800
f 850//1773 810//1694 811//1695
f 854//1781 775//1623 868//1810
f 812//1698 850//1773 811//1695
f 794//1661 862//1797 861//1795
f 814//1702 812//1698 811//1695
f 857//1788 784//1641 856//1786
f 815//1703 854//1782 813//1699
f 817//1707 853//1779 815//1703
f 818//1709 855//1783 853//1779
f 818//1709 853//1779 817//1707
f 819//1711 855//1783 818//1709
f 861//1795 799//1671 794//1661
f 819//1711 820//1713 855//1783
f 855//1783 820//1713 856//1785
f 820//1713 821//1715 856//1785
f 865//1803 866//1805 806//1685
f 821//1715 822//1717 856//1785
f 869//1812 860//1794 794//1661
f 822//1717 823//1719 857//1787
f 813//1699 868//1809 852//1777
f 823//1719 824//1721 857//1787
f 856//1786 783//1640 855//1784
f 824//1721 825//1723 858//1790
f 825//1723 827//1728 858//1790
f 827//1728 828//1729 859//1791
f 787//1647 858//1789 790//1653
f 828//1729 829//1731 859//1791
f 829//1731 860//1793 859//1791
f 829//1731 830//1733 860//1793
f 860//1793 830//1733 862//1798
f 830//1733 831//1735 862//1798
f 804//1682 864//1802 865//1803
f 831//1735 832//1737 862//1798
f 852//1777 868//1809 851//1775
f 832//1737 833//1739 861//1796
f 799//1671 861//1795 800//1673
f 833//1739 834//1742 861//1796
g Boolean_11_4
v 2.2623 15.56305 -38.87823
v 2.98286 14.9999 -38.87823
v 2.09484 14.72114 -38.87823
v 2.53553 13.91996 -38.87823
v 1.61794 14.00741 -38.87823
v 2.16296 13.46597 -38.87823
v 1.70898 13.0934 -38.87823
v 1.19103 12.81656 -38.87823
v 0.90421 13.53051 -38.87823
v 0.0623 13.36305 -38.87823
v 0.62903 12.64607 -38.87823
v 0.04457 12.58851 -38.87823
v -0.7796 13.53051 -38.87823
v -0.53989 12.64607 -38.87823
v -1.10189 12.81656 -38.87823
v -1.49333 14.00741 -38.87823
v -2.07381 13.46597 -38.87823
v -2.44639 13.91996 -38.87823
v -2.72323 14.4379 -38.87823
v -2.1377 15.56305 -38.87823
v -2.89371 14.9999 -38.87823
v -2.95128 15.58436 -38.87823
v -2.89371 16.16882 -38.87823
v -2.72323 16.73082 -38.87823
v -1.97023 16.40495 -38.87823
v -1.49333 17.11868 -38.87823
v -2.44639 17.24877 -38.87823
v -2.07381 17.70275 -38.87823
v -0.53989 18.52265 -38.87823
v 0.0623 17.76305 -38.87823
v 0.62903 18.52265 -38.87823
v 0.90421 17.59558 -38.87823
v 1.19103 18.35217 -38.87823
v 1.61794 17.11868 -38.87823
v 1.70898 18.07532 -38.87823
v 2.53553 17.24877 -38.87823
v 2.09484 16.40495 -38.87823
v 2.98286 16.16882 -38.87823
v 3.04042 15.58436 -39.7604
v 3.04042 15.58436 -38.87823
v 2.98286 14.9999 -39.7604
v 2.81238 14.4379 -38.87823
v 2.81238 14.4379 -39.7604
v 2.53553 13.91996 -39.7604
v 2.16296 13.46597 -39.7604
v 1.70898 13.0934 -39.7604
v 1.19103 12.81656 -39.7604
v 0.62903 12.64607 -39.7604
v 0.04457 12.58851 -39.7604
v -0.53989 12.64607 -39.7604
v -1.10189 12.81656 -39.7604
v -1.61983 13.0934 -38.87823
v -1.61983 13.0934 -39.7604
v -2.07381 13.46597 -39.7604
v -2.44639 13.91996 -39.7604
v -2.72323 14.4379 -39.7604
v -2.89371 14.9999 -39.7604
v -2.95128 15.58436 -39.7604
v -2.89371 16.16882 -39.7604
v -2.72323 16.73082 -39.7604
v -2.44639 17.24877 -39.7604
v -2.07381 17.70275 -39.7604
v -1.61983 18.07532 -38.87823
v -1.61983 18.07532 -39.7604
v -1.10189 18.35217 -38.87823
v -1.10189 18.35217 -39.7604
v -0.53989 18.52265 -39.7604
v 0.04457 18.58021 -38.87823
v 0.04457 18.58021 -39.7604
v 0.62903 18.52265 -39.7604
v 1.19103 18.35217 -39.7604
v 1.70898 18.07532 -39.7604
v 2.16296 17.70275 -38.87823
v 2.16296 17.70275 -39.7604
v 2.53553 17.24877 -39.7604
v 2.81238 16.73082 -38.87823
v 2.81238 16.73082 -39.7604
v 2.98286 16.16882 -39.7604
v 2.09484 14.72114 -39.7604
v 2.2623 15.56305 -39.7604
v 1.61794 14.00741 -39.7604
v 0.90421 13.53051 -39.7604
v 0.0623 13.36305 -39.7604
v -0.7796 13.53051 -39.7604
v -1.49333 14.00741 -39.7604
v -1.97023 14.72114 -39.7604
v -1.97023 16.40495 -39.7604
v -2.1377 15.56305 -39.7604
v -1.49333 17.11868 -39.7604
v -0.7796 17.59558 -39.7604
v 0.0623 17.76305 -39.7604
v 0.90421 17.59558 -39.7604
v 1.61794 17.11868 -39.7604
v 2.09484 16.40495 -39.7604
v -1.97023 14.72114 -38.87823
v -0.7796 17.59558 -38.87823
vn -1 0 0
vn -0 -0 1
vn 0.98079 -0.19509 0
vn -0 0 1
vn -0 0 1
vn -0.92388 0.38268 0
vn 0.83147 -0.55557 0
vn 0 0 1
vn 0 -0 1
vn -0.70711 0.70711 0
vn 0 -0 1
vn 0.70711 -0.70711 0
vn 0 -0 1
vn 0.55557 -0.83147 0
vn 0.38268 -0.92388 0
vn 0 0 1
vn -0 -0 1
vn -0.38268 0.92388 0
vn 0 1 0
vn -0 0 1
vn 0 0 1
vn 0.19509 -0.98079 0
vn 0 0 1
vn -0 -1 0
vn 0.38268 0.92388 0
vn 0 0 1
vn -0.19509 -0.98079 0
vn -0 0 1
vn -0.38268 -0.92388 0
vn 0 -0 1
vn 0.70711 0.70711 -0
vn -0 -0 1
vn -0.70711 -0.70711 0
vn -0 -0 1
vn -0 -0 1
vn -0.83147 -0.55557 0
vn -0 -0 1
vn -0.92388 -0.38268 0
vn 1 0 0
vn -0 0 1
vn -0 -0 1
vn -0.98079 -0.19509 0
vn -0 0 1
vn -1 0 -0
vn -0 0 1
vn -0.98079 0.19509 -0
vn -0.92388 0.38268 0
vn -0 0 1
vn 0.92388 -0.38268 0
vn 0 0 1
vn 0.70711 -0.70711 0
vn 0 -0 1
vn 0 -0 1
vn -0.83147 0.55557 0
vn 0 -0 1
vn -0.70711 0.70711 0
vn -0.19509 0.98079 0
vn 0 0 1
vn 0 0 1
vn 0 -1 -0
vn 0.19509 0.98079 0
vn 0 0 1
vn -0.38268 -0.92388 -0
vn -0 0 1
vn 0 0 1
vn 0.38268 0.92388 0
vn 0 0 1
vn -0.70711 -0.70711 -0
vn 0.55557 0.83147 0
vn 0 0 1
vn 0.83147 0.55557 0
vn 0 0 1
vn 0 0 1
vn -0.92388 -0.38268 -0
vn 0.98079 0.19509 0
vn 0 0 1
vn -0 0 -1
vn 1 0 0
vn 1 0 0
vn 0 -0 1
vn -0 -0 -1
vn 0.98079 -0.19509 0
vn 0.92388 -0.38268 0
vn -0 0 1
vn -0 0 -1
vn 0.92388 -0.38268 0
vn -0 0 -1
vn 0.83147 -0.55557 0
vn -0 -0 -1
vn 0.70711 -0.70711 0
vn -0 -0 -1
vn 0.55557 -0.83147 0
vn -0 0 -1
vn 0.38268 -0.92388 0
vn 0 -0 -1
vn 0.19509 -0.98079 0
vn -0 -0 -1
vn -0 -1 0
vn 0 -0 -1
vn -0.19509 -0.98079 0
vn -0 -0 -1
vn -0.38268 -0.92388 0
vn -0 -0 1
vn -0.55557 -0.83147 0
vn -0.55557 -0.83147 0
vn -0 -0 -1
vn -0 -0 -1
vn -0.70711 -0.70711 0
vn -0 -0 -1
vn -0.83147 -0.55557 0
vn -0 0 -1
vn -0.92388 -0.38268 0
vn 0 0 -1
vn -0.98079 -0.19509 0
vn 0 -0 -1
vn -1 0 -0
vn -0 -0 -1
vn -0.98079 0.19509 0
vn -0.92388 0.38268 0
vn -0 0 -1
vn -0 0 -1
vn -0.83147 0.55557 0
vn -0.70711 0.70711 0
vn -0 0 -1
vn 0 -0 1
vn -0.55557 0.83147 0
vn -0 0 -1
vn -0.55557 0.83147 0
vn -0 -0 1
vn -0.38268 0.92388 0
vn 0 -0 -1
vn -0.38268 0.92388 0
vn -0.19509 0.98079 0
vn -0 -0 -1
vn 0 0 1
vn -0 1 0
vn 0 0 -1
vn -0 1 0
vn 0 0 -1
vn 0.19509 0.98079 0
vn 0 0 -1
vn 0.38268 0.92388 0
vn 0.55557 0.83147 0
vn 0 -0 -1
vn 0 0 1
vn 0.70711 0.70711 0
vn -0 -0 -1
vn 0.70711 0.70711 0
vn 0.83147 0.55557 0
vn -0 -0 -1
vn 0 0 1
vn 0.92388 0.38268 0
vn -0 -0 -1
vn 0.92388 0.38268 0
vn -0 -0 -1
vn 0.98079 0.19509 0
vn -0 0 -1
vn -0.92388 0.38268 0
vn -1 0 -0
vn -0 0 -1
vn -0 0 -1
vn -0.70711 0.70711 0
vn 0 -0 -1
vn -0.38268 0.92388 0
vn 0 -0 -1
vn 0 1 0
vn 0.38268 0.92388 -0
vn 0 -0 -1
vn -0 -0 -1
vn 0.70711 0.70711 -0
vn -0 0 -1
vn 0.92388 0.38268 -0
vn 0.92388 -0.38268 0
vn 0 -0 -1
vn 1 0 -0
vn 0 -0 -1
vn 0.70711 -0.70711 0
vn -0 0 -1
vn 0 -0 -1
vn 0.38268 -0.92388 0
vn 0 -1 0
vn -0 -0 -1
vn -0.38268 -0.92388 -0
vn 0 -0 -1
vn -0.70711 -0.70711 -0
vn -0 -0 -1
vn -0 -0 -1
vn -0.92388 -0.38268 0
vn -0 -0 1
vn 0.92388 0.38268 -0
vn -0 -0 1
vn 0.38268 -0.92388 0
f 966//2006 960//1994 900//1874
f 947//1967 963//2000 945//1964
f 963//1999 964//2002 907//1888
f 949//1972 873//1820 871//1815
f 878//1830 879//1831 880//1834
f 871//1815 950//1973 949//1972
f 944//1961 962//1998 942//1958
f 880//1834 883//1840 884//1842
f 885//1844 883//1840 886//1846
f 962//1997 904//1882 902//1877
f 890//1854 895//1864 894//1862
f 962//1997 963//1999 904//1882
f 871//1816 873//1819 912//1898
f 930//1934 931//1935 959//1992
f 939//1951 961//1996 937//1948
f 894//1862 895//1864 896//1866
f 900//1874 961//1995 902//1877
f 873//1820 949//1972 875//1824
f 954//1982 923//1920 955//1983
f 965//2004 955//1984 956//1986
f 937//1948 961//1996 960//1993
f 902//1878 904//1881 905//1884
f 906//1886 904//1881 907//1887
f 932//1938 934//1941 959//1992
f 909//1892 910//1893 872//1817
f 911//1896 872//1817 912//1897
f 913//1900 912//1897 874//1821
f 914//1902 874//1821 876//1826
f 915//1904 876//1826 877//1828
f 916//1906 877//1828 878//1829
f 917//1908 878//1829 881//1836
f 918//1910 881//1836 882//1838
f 919//1912 882//1838 884//1841
f 920//1914 884//1841 885//1843
f 921//1916 885//1843 922//1918
f 923//1919 922//1918 887//1847
f 924//1922 887//1847 888//1850
f 925//1924 888//1850 889//1852
f 926//1926 889//1852 891//1856
f 927//1928 891//1856 892//1858
f 928//1930 892//1858 893//1860
f 929//1932 893//1860 894//1861
f 930//1933 894//1861 897//1868
f 931//1936 897//1868 898//1870
f 932//1937 898//1870 933//1940
f 934//1942 933//1940 935//1944
f 936//1946 935//1944 899//1871
f 937//1947 899//1871 938//1950
f 939//1952 938//1950 901//1875
f 940//1954 901//1875 903//1880
f 941//1956 903//1880 905//1883
f 942//1957 905//1883 943//1960
f 944//1962 943//1960 906//1885
f 945//1963 906//1885 946//1966
f 947//1968 946//1966 908//1889
f 948//1970 908//1889 910//1893
f 909//1892 872//1817 911//1896
f 911//1896 912//1897 913//1900
f 913//1900 874//1821 914//1902
f 914//1902 876//1826 915//1904
f 915//1904 877//1828 916//1906
f 916//1906 878//1829 917//1908
f 917//1908 881//1836 918//1910
f 918//1910 882//1838 919//1912
f 919//1912 884//1841 920//1914
f 920//1914 885//1843 921//1916
f 921//1916 922//1918 923//1919
f 923//1919 887//1847 924//1922
f 924//1922 888//1850 925//1924
f 925//1924 889//1852 926//1926
f 926//1926 891//1856 927//1928
f 927//1928 892//1858 928//1930
f 928//1930 893//1860 929//1932
f 929//1932 894//1861 930//1933
f 930//1933 897//1868 931//1936
f 931//1936 898//1870 932//1937
f 932//1937 933//1940 934//1942
f 934//1942 935//1944 936//1946
f 936//1946 899//1871 937//1947
f 937//1947 938//1950 939//1952
f 939//1952 901//1875 940//1954
f 940//1954 903//1880 941//1956
f 941//1956 905//1883 942//1957
f 942//1957 943//1960 944//1962
f 944//1962 906//1885 945//1963
f 945//1963 946//1966 947//1968
f 947//1968 908//1889 948//1970
f 948//1970 910//1893 909//1892
f 911//1895 949//1971 950//1974
f 937//1948 960//1993 936//1945
f 965//2003 890//1854 889//1851
f 873//1819 875//1823 874//1822
f 907//1887 871//1816 910//1894
f 953//1980 883//1839 880//1833
f 963//1999 907//1888 904//1882
f 945//1964 963//2000 944//1961
f 941//1955 942//1958 962//1998
f 936//1945 959//1992 934//1941
f 928//1929 957//1988 958//1990
f 957//1988 930//1934 959//1992
f 907//1888 964//2002 871//1815
f 954//1981 883//1839 953//1980
f 936//1945 960//1993 959//1992
f 890//1853 956//1986 958//1989
f 875//1824 949//1972 951//1976
f 955//1984 886//1845 954//1981
f 941//1955 962//1998 961//1996
f 944//1961 963//2000 962//1998
f 875//1824 951//1976 879//1832
f 947//1967 964//2001 963//2000
f 940//1953 961//1996 939//1951
f 953//1979 920//1913 954//1982
f 875//1823 879//1831 877//1827
f 872//1818 910//1894 871//1816
f 879//1832 952//1978 880//1833
f 912//1898 872//1818 871//1816
f 886//1846 965//2003 888//1849
f 874//1822 912//1898 873//1819
f 960//1994 966//2006 896//1865
f 876//1825 874//1822 875//1823
f 877//1827 876//1825 875//1823
f 878//1830 877//1827 879//1831
f 878//1830 880//1834 881//1835
f 882//1837 881//1835 880//1834
f 882//1837 880//1834 884//1842
f 885//1844 884//1842 883//1840
f 885//1844 886//1846 922//1917
f 941//1955 961//1996 940//1953
f 887//1848 922//1917 886//1846
f 964//2001 909//1891 950//1974
f 887//1848 886//1846 888//1849
f 889//1851 888//1849 965//2003
f 889//1851 890//1854 891//1855
f 892//1857 891//1855 890//1854
f 892//1857 890//1854 893//1859
f 894//1862 893//1859 890//1854
f 894//1862 896//1866 897//1867
f 898//1869 897//1867 896//1866
f 898//1869 896//1866 933//1939
f 952//1977 918//1909 953//1979
f 935//1943 933//1939 896//1866
f 886//1845 955//1984 965//2004
f 966//2005 900//1873 899//1872
f 899//1872 935//1943 966//2005
f 896//1866 966//2005 935//1943
f 938//1949 899//1872 900//1873
f 900//1873 902//1878 901//1876
f 901//1876 938//1949 900//1873
f 959//1991 960//1994 896//1865
f 903//1879 901//1876 902//1878
f 905//1884 903//1879 902//1878
f 943//1959 905//1884 904//1881
f 896//1865 957//1987 959//1991
f 906//1886 943//1959 904//1881
f 931//1935 932//1938 959//1992
f 946//1965 906//1886 907//1887
f 950//1973 871//1815 964//2002
f 908//1890 946//1965 907//1887
f 890//1853 958//1989 957//1987
f 910//1894 908//1890 907//1887
f 953//1980 880//1833 952//1978
f 911//1895 950//1974 909//1891
f 913//1899 949//1971 911//1895
f 914//1901 951//1975 949//1971
f 914//1901 949//1971 913//1899
f 915//1903 951//1975 914//1901
f 957//1987 895//1863 890//1853
f 915//1903 916//1905 951//1975
f 951//1975 916//1905 952//1977
f 916//1905 917//1907 952//1977
f 961//1995 962//1997 902//1877
f 917//1907 918//1909 952//1977
f 965//2004 956//1986 890//1853
f 918//1909 919//1911 953//1979
f 909//1891 964//2001 948//1969
f 919//1911 920//1913 953//1979
f 952//1978 879//1832 951//1976
f 920//1913 921//1915 954//1982
f 921//1915 923//1920 954//1982
f 923//1920 924//1921 955//1983
f 883//1839 954//1981 886//1845
f 924//1921 925//1923 955//1983
f 925//1923 956//1985 955//1983
f 925//1923 926//1925 956//1985
f 956//1985 926//1925 958//1990
f 926//1925 927//1927 958//1990
f 900//1874 960//1994 961//1995
f 927//1927 928//1929 958//1990
f 948//1969 964//2001 947//1967
f 928//1929 929//1931 957//1988
f 895//1863 957//1987 896//1865
f 929//1931 930//1934 957//1988
g Boolean_11_5
v 2.2623 15.56305 -37.17927
v 2.98286 14.9999 -37.17927
v 2.09484 14.72114 -37.17927
v 2.53553 13.91996 -37.17927
v 1.61794 14.00741 -37.17927
v 2.16296 13.46597 -37.17927
v 1.70898 13.0934 -37.17927
v 1.19103 12.81656 -37.17927
v 0.90421 13.53051 -37.17927
v 0.0623 13.36305 -37.17927
v 0.62903 12.64607 -37.17927
v 0.04457 12.58851 -37.17927
v -0.7796 13.53051 -37.17927
v -0.53989 12.64607 -37.17927
v -1.10189 12.81656 -37.17927
v -1.49333 14.00741 -37.17927
v -2.07381 13.46597 -37.17927
v -2.44639 13.91996 -37.17927
v -2.72323 14.4379 -37.17927
v -2.1377 15.56305 -37.17927
v -2.89371 14.9999 -37.17927
v -2.95128 15.58436 -37.17927
v -2.89371 16.16882 -37.17927
v -2.72323 16.73082 -37.17927
v -1.97023 16.40495 -37.17927
v -1.49333 17.11868 -37.17927
v -2.44639 17.24877 -37.17927
v -2.07381 17.70275 -37.17927
v -0.53989 18.52265 -37.17927
v 0.0623 17.76305 -37.17927
v 0.62903 18.52265 -37.17927
v 0.90421 17.59558 -37.17927
v 1.19103 18.35217 -37.17927
v 1.61794 17.11868 -37.17927
v 1.70898 18.07532 -37.17927
v 2.53553 17.24877 -37.17927
v 2.09484 16.40495 -37.17927
v 2.98286 16.16882 -37.17927
v 3.04042 15.58436 -38.06144
v 3.04042 15.58436 -37.17927
v 2.98286 14.9999 -38.06144
v 2.81238 14.4379 -37.17927
v 2.81238 14.4379 -38.06144
v 2.53553 13.91996 -38.06144
v 2.16296 13.46597 -38.06144
v 1.70898 13.0934 -38.06144
v 1.19103 12.81656 -38.06144
v 0.62903 12.64607 -38.06144
v 0.04457 12.58851 -38.06144
v -0.53989 12.64607 -38.06144
v -1.10189 12.81656 -38.06144
v -1.61983 13.0934 -37.17927
v -1.61983 13.0934 -38.06144
v -2.07381 13.46597 -38.06144
v -2.44639 13.91996 -38.06144
v -2.72323 14.4379 -38.06144
v -2.89371 14.9999 -38.06144
v -2.95128 15.58436 -38.06144
v -2.89371 16.16882 -38.06144
v -2.72323 16.73082 -38.06144
v -2.44639 17.24877 -38.06144
v -2.07381 17.70275 -38.06144
v -1.61983 18.07532 -37.17927
v -1.61983 18.07532 -38.06144
v -1.10189 18.35217 -37.17927
v -1.10189 18.35217 -38.06144
v -0.53989 18.52265 -38.06144
v 0.04457 18.58021 -37.17927
v 0.04457 18.58021 -38.06144
v 0.62903 18.52265 -38.06144
v 1.19103 18.35217 -38.06144
v 1.70898 18.07532 -38.06144
v 2.16296 17.70275 -37.17927
v 2.16296 17.70275 -38.06144
v 2.53553 17.24877 -38.06144
v 2.81238 16.73082 -37.17927
v 2.81238 16.73082 -38.06144
v 2.98286 16.16882 -38.06144
v 2.09484 14.72114 -38.06144
v 2.2623 15.56305 -38.06144
v 1.61794 14.00741 -38.06144
v 0.90421 13.53051 -38.06144
v 0.0623 13.36305 -38.06144
v -0.7796 13.53051 -38.06144
v -1.49333 14.00741 -38.06144
v -1.97023 14.72114 -38.06144
v -1.97023 16.40495 -38.06144
v -2.1377 15.56305 -38.06144
v -1.49333 17.11868 -38.06144
v -0.7796 17.59558 -38.06144
v 0.0623 17.76305 -38.06144
v 0.90421 17.59558 -38.06144
v 1.61794 17.11868 -38.06144
v 2.09484 16.40495 -38.06144
v -1.97023 14.72114 -37.17927
v -0.7796 17.59558 -37.17927
vn -1 0 0
vn -0 -0 1
vn 0.98079 -0.19509 0
vn -0 0 1
vn -0 0 1
vn -0.92388 0.38268 0
vn 0.83147 -0.55557 0
vn 0 0 1
vn 0 -0 1
vn -0.70711 0.70711 0
vn 0 -0 1
vn 0.70711 -0.70711 0
vn 0 -0 1
vn 0.55557 -0.83147 0
vn 0.38268 -0.92388 0
vn 0 0 1
vn -0 -0 1
vn -0.38268 0.92388 0
vn 0 1 0
vn -0 0 1
vn 0 0 1
vn 0.19509 -0.98079 0
vn 0 0 1
vn -0 -1 0
vn 0.38268 0.92388 0
vn 0 0 1
vn -0.19509 -0.98079 0
vn -0 0 1
vn -0.38268 -0.92388 0
vn 0 -0 1
vn 0.70711 0.70711 -0
vn -0 -0 1
vn -0.70711 -0.70711 0
vn -0 -0 1
vn -0 -0 1
vn -0.83147 -0.55557 0
vn -0 -0 1
vn -0.92388 -0.38268 0
vn 1 0 0
vn -0 0 1
vn -0 -0 1
vn -0.98079 -0.19509 0
vn -0 0 1
vn -1 0 -0
vn -0 0 1
vn -0.98079 0.19509 -0
vn -0.92388 0.38268 0
vn -0 0 1
vn 0.92388 -0.38268 0
vn 0 0 1
vn 0.70711 -0.70711 0
vn 0 -0 1
vn 0 -0 1
vn -0.83147 0.55557 0
vn 0 -0 1
vn -0.70711 0.70711 0
vn -0.19509 0.98079 0
vn 0 0 1
vn 0 0 1
vn 0 -1 -0
vn 0.19509 0.98079 0
vn 0 0 1
vn -0.38268 -0.92388 -0
vn -0 0 1
vn 0 0 1
vn 0.38268 0.92388 0
vn 0 0 1
vn -0.70711 -0.70711 -0
vn 0.55557 0.83147 0
vn 0 0 1
vn 0.83147 0.55557 0
vn 0 0 1
vn 0 0 1
vn -0.92388 -0.38268 -0
vn 0.98079 0.19509 0
vn 0 0 1
vn -0 0 -1
vn 1 0 0
vn 1 0 0
vn 0 -0 1
vn -0 -0 -1
vn 0.98079 -0.19509 0
vn 0.92388 -0.38268 0
vn -0 0 1
vn -0 0 -1
vn 0.92388 -0.38268 0
vn -0 0 -1
vn 0.83147 -0.55557 0
vn -0 -0 -1
vn 0.70711 -0.70711 0
vn -0 -0 -1
vn 0.55557 -0.83147 0
vn -0 0 -1
vn 0.38268 -0.92388 0
vn 0 -0 -1
vn 0.19509 -0.98079 0
vn -0 -0 -1
vn -0 -1 0
vn 0 -0 -1
vn -0.19509 -0.98079 0
vn -0 -0 -1
vn -0.38268 -0.92388 0
vn -0 -0 1
vn -0.55557 -0.83147 0
vn -0.55557 -0.83147 0
vn -0 -0 -1
vn -0 -0 -1
vn -0.70711 -0.70711 0
vn -0 -0 -1
vn -0.83147 -0.55557 0
vn -0 0 -1
vn -0.92388 -0.38268 0
vn 0 0 -1
vn -0.98079 -0.19509 0
vn 0 -0 -1
vn -1 0 -0
vn -0 -0 -1
vn -0.98079 0.19509 0
vn -0.92388 0.38268 0
vn -0 0 -1
vn -0 0 -1
vn -0.83147 0.55557 0
vn -0.70711 0.70711 0
vn -0 0 -1
vn 0 -0 1
vn -0.55557 0.83147 0
vn -0 0 -1
vn -0.55557 0.83147 0
vn -0 -0 1
vn -0.38268 0.92388 0
vn 0 -0 -1
vn -0.38268 0.92388 0
vn -0.19509 0.98079 0
vn -0 -0 -1
vn 0 0 1
vn -0 1 0
vn 0 0 -1
vn -0 1 0
vn 0 0 -1
vn 0.19509 0.98079 0
vn 0 0 -1
vn 0.38268 0.92388 0
vn 0.55557 0.83147 0
vn 0 -0 -1
vn 0 0 1
vn 0.70711 0.70711 0
vn -0 -0 -1
vn 0.70711 0.70711 0
vn 0.83147 0.55557 0
vn -0 -0 -1
vn 0 0 1
vn 0.92388 0.38268 0
vn -0 -0 -1
vn 0.92388 0.38268 0
vn -0 -0 -1
vn 0.98079 0.19509 0
vn -0 0 -1
vn -0.92388 0.38268 0
vn -1 0 -0
vn -0 0 -1
vn -0 0 -1
vn -0.70711 0.70711 0
vn 0 -0 -1
vn -0.38268 0.92388 0
vn 0 -0 -1
vn 0 1 0
vn 0.38268 0.92388 -0
vn 0 -0 -1
vn -0 -0 -1
vn 0.70711 0.70711 -0
vn -0 0 -1
vn 0.92388 0.38268 -0
vn 0.92388 -0.38268 0
vn 0 -0 -1
vn 1 0 -0
vn 0 -0 -1
vn 0.70711 -0.70711 0
vn -0 0 -1
vn 0 -0 -1
vn 0.38268 -0.92388 0
vn 0 -1 0
vn -0 -0 -1
vn -0.38268 -0.92388 -0
vn 0 -0 -1
vn -0.70711 -0.70711 -0
vn -0 -0 -1
vn -0 -0 -1
vn -0.92388 -0.38268 0
vn -0 -0 1
vn 0.92388 0.38268 -0
vn -0 -0 1
vn 0.38268 -0.92388 0
f 1062//2198 1056//2186 996//2066
f 1043//2159 1059//2192 1041//2156
f 1059//2191 1060//2194 1003//2080
f 1045//2164 969//2012 967//2007
f 974//2022 975//2023 976//2026
f 967//2007 1046//2165 1045//2164
f 1040//2153 1058//2190 1038//2150
f 976//2026 979//2032 980//2034
f 981//2036 979//2032 982//2038
f 1058//2189 1000//2074 998//2069
f 986//2046 991//2056 990//2054
f 1058//2189 1059//2191 1000//2074
f 967//2008 969//2011 1008//2090
f 1026//2126 1027//2127 1055//2184
f 1035//2143 1057//2188 1033//2140
f 990//2054 991//2056 992//2058
f 996//2066 1057//2187 998//2069
f 969//2012 1045//2164 971//2016
f 1050//2174 1019//2112 1051//2175
f 1061//2196 1051//2176 1052//2178
f 1033//2140 1057//2188 1056//2185
f 998//2070 1000//2073 1001//2076
f 1002//2078 1000//2073 1003//2079
f 1028//2130 1030//2133 1055//2184
f 1005//2084 1006//2085 968//2009
f 1007//2088 968//2009 1008//2089
f 1009//2092 1008//2089 970//2013
f 1010//2094 970//2013 972//2018
f 1011//2096 972//2018 973//2020
f 1012//2098 973//2020 974//2021
f 1013//2100 974//2021 977//2028
f 1014//2102 977//2028 978//2030
f 1015//2104 978//2030 980//2033
f 1016//2106 980//2033 981//2035
f 1017//2108 981//2035 1018//2110
f 1019//2111 1018//2110 983//2039
f 1020//2114 983//2039 984//2042
f 1021//2116 984//2042 985//2044
f 1022//2118 985//2044 987//2048
f 1023//2120 987//2048 988//2050
f 1024//2122 988//2050 989//2052
f 1025//2124 989//2052 990//2053
f 1026//2125 990//2053 993//2060
f 1027//2128 993//2060 994//2062
f 1028//2129 994//2062 1029//2132
f 1030//2134 1029//2132 1031//2136
f 1032//2138 1031//2136 995//2063
f 1033//2139 995//2063 1034//2142
f 1035//2144 1034//2142 997//2067
f 1036//2146 997//2067 999//2072
f 1037//2148 999//2072 1001//2075
f 1038//2149 1001//2075 1039//2152
f 1040//2154 1039//2152 1002//2077
f 1041//2155 1002//2077 1042//2158
f 1043//2160 1042//2158 1004//2081
f 1044//2162 1004//2081 1006//2085
f 1005//2084 968//2009 1007//2088
f 1007//2088 1008//2089 1009//2092
f 1009//2092 970//2013 1010//2094
f 1010//2094 972//2018 1011//2096
f 1011//2096 973//2020 1012//2098
f 1012//2098 974//2021 1013//2100
f 1013//2100 977//2028 1014//2102
f 1014//2102 978//2030 1015//2104
f 1015//2104 980//2033 1016//2106
f 1016//2106 981//2035 1017//2108
f 1017//2108 1018//2110 1019//2111
f 1019//2111 983//2039 1020//2114
f 1020//2114 984//2042 1021//2116
f 1021//2116 985//2044 1022//2118
f 1022//2118 987//2048 1023//2120
f 1023//2120 988//2050 1024//2122
f 1024//2122 989//2052 1025//2124
f 1025//2124 990//2053 1026//2125
f 1026//2125 993//2060 1027//2128
f 1027//2128 994//2062 1028//2129
f 1028//2129 1029//2132 1030//2134
f 1030//2134 1031//2136 1032//2138
f 1032//2138 995//2063 1033//2139
f 1033//2139 1034//2142 1035//2144
f 1035//2144 997//2067 1036//2146
f 1036//2146 999//2072 1037//2148
f 1037//2148 1001//2075 1038//2149
f 1038//2149 1039//2152 1040//2154
f 1040//2154 1002//2077 1041//2155
f 1041//2155 1042//2158 1043//2160
f 1043//2160 1004//2081 1044//2162
f 1044//2162 1006//2085 1005//2084
f 1007//2087 1045//2163 1046//2166
f 1033//2140 1056//2185 1032//2137
f 1061//2195 986//2046 985//2043
f 969//2011 971//2015 970//2014
f 1003//2079 967//2008 1006//2086
f 1049//2172 979//2031 976//2025
f 1059//2191 1003//2080 1000//2074
f 1041//2156 1059//2192 1040//2153
f 1037//2147 1038//2150 1058//2190
f 1032//2137 1055//2184 1030//2133
f 1024//2121 1053//2180 1054//2182
f 1053//2180 1026//2126 1055//2184
f 1003//2080 1060//2194 967//2007
f 1050//2173 979//2031 1049//2172
f 1032//2137 1056//2185 1055//2184
f 986//2045 1052//2178 1054//2181
f 971//2016 1045//2164 1047//2168
f 1051//2176 982//2037 1050//2173
f 1037//2147 1058//2190 1057//2188
f 1040//2153 1059//2192 1058//2190
f 971//2016 1047//2168 975//2024
f 1043//2159 1060//2193 1059//2192
f 1036//2145 1057//2188 1035//2143
f 1049//2171 1016//2105 1050//2174
f 971//2015 975//2023 973//2019
f 968//2010 1006//2086 967//2008
f 975//2024 1048//2170 976//2025
f 1008//2090 968//2010 967//2008
f 982//2038 1061//2195 984//2041
f 970//2014 1008//2090 969//2011
f 1056//2186 1062//2198 992//2057
f 972//2017 970//2014 971//2015
f 973//2019 972//2017 971//2015
f 974//2022 973//2019 975//2023
f 974//2022 976//2026 977//2027
f 978//2029 977//2027 976//2026
f 978//2029 976//2026 980//2034
f 981//2036 980//2034 979//2032
f 981//2036 982//2038 1018//2109
f 1037//2147 1057//2188 1036//2145
f 983//2040 1018//2109 982//2038
f 1060//2193 1005//2083 1046//2166
f 983//2040 982//2038 984//2041
f 985//2043 984//2041 1061//2195
f 985//2043 986//2046 987//2047
f 988//2049 987//2047 986//2046
f 988//2049 986//2046 989//2051
f 990//2054 989//2051 986//2046
f 990//2054 992//2058 993//2059
f 994//2061 993//2059 992//2058
f 994//2061 992//2058 1029//2131
f 1048//2169 1014//2101 1049//2171
f 1031//2135 1029//2131 992//2058
f 982//2037 1051//2176 1061//2196
f 1062//2197 996//2065 995//2064
f 995//2064 1031//2135 1062//2197
f 992//2058 1062//2197 1031//2135
f 1034//2141 995//2064 996//2065
f 996//2065 998//2070 997//2068
f 997//2068 1034//2141 996//2065
f 1055//2183 1056//2186 992//2057
f 999//2071 997//2068 998//2070
f 1001//2076 999//2071 998//2070
f 1039//2151 1001//2076 1000//2073
f 992//2057 1053//2179 1055//2183
f 1002//2078 1039//2151 1000//2073
f 1027//2127 1028//2130 1055//2184
f 1042//2157 1002//2078 1003//2079
f 1046//2165 967//2007 1060//2194
f 1004//2082 1042//2157 1003//2079
f 986//2045 1054//2181 1053//2179
f 1006//2086 1004//2082 1003//2079
f 1049//2172 976//2025 1048//2170
f 1007//2087 1046//2166 1005//2083
f 1009//2091 1045//2163 1007//2087
f 1010//2093 1047//2167 1045//2163
f 1010//2093 1045//2163 1009//2091
f 1011//2095 1047//2167 1010//2093
f 1053//2179 991//2055 986//2045
f 1011//2095 1012//2097 1047//2167
f 1047//2167 1012//2097 1048//2169
f 1012//2097 1013//2099 1048//2169
f 1057//2187 1058//2189 998//2069
f 1013//2099 1014//2101 1048//2169
f 1061//2196 1052//2178 986//2045
f 1014//2101 1015//2103 1049//2171
f 1005//2083 1060//2193 1044//2161
f 1015//2103 1016//2105 1049//2171
f 1048//2170 975//2024 1047//2168
f 1016//2105 1017//2107 1050//2174
f 1017//2107 1019//2112 1050//2174
f 1019//2112 1020//2113 1051//2175
f 979//2031 1050//2173 982//2037
f 1020//2113 1021//2115 1051//2175
f 1021//2115 1052//2177 1051//2175
f 1021//2115 1022//2117 1052//2177
f 1052//2177 1022//2117 1054//2182
f 1022//2117 1023//2119 1054//2182
f 996//2066 1056//2186 1057//2187
f 1023//2119 1024//2121 1054//2182
f 1044//2161 1060//2193 1043//2159
f 1024//2121 1025//2123 1053//2180
f 991//2055 1053//2179 992//2057
f 1025//2123 1026//2126 1053//2180
g Boolean_11_6
v 2.2623 15.44095 -5.00746
v 2.98286 14.87781 -5.00746
v 2.09484 14.59905 -5.00746
v 2.53553 13.79786 -5.00746
v 1.61794 13.88532 -5.00746
v 2.16296 13.34388 -5.00746
v 1.70898 12.97131 -5.00746
v 1.19103 12.69446 -5.00746
v 0.90421 13.40842 -5.00746
v 0.0623 13.24095 -5.00746
v 0.62903 12.52398 -5.00746
v 0.04457 12.46642 -5.00746
v -0.7796 13.40842 -5.00746
v -0.53989 12.52398 -5.00746
v -1.10189 12.69446 -5.00746
v -1.49333 13.88532 -5.00746
v -2.07381 13.34388 -5.00746
v -2.44639 13.79786 -5.00746
v -2.72323 14.3158 -5.00746
v -2.1377 15.44095 -5.00746
v -2.89371 14.87781 -5.00746
v -2.95128 15.46227 -5.00746
v -2.89371 16.04673 -5.00746
v -2.72323 16.60873 -5.00746
v -1.97023 16.28285 -5.00746
v -1.49333 16.99659 -5.00746
v -2.44639 17.12667 -5.00746
v -2.07381 17.58065 -5.00746
v -0.53989 18.40055 -5.00746
v 0.0623 17.64095 -5.00746
v 0.62903 18.40055 -5.00746
v 0.90421 17.47349 -5.00746
v 1.19103 18.23007 -5.00746
v 1.61794 16.99659 -5.00746
v 1.70898 17.95322 -5.00746
v 2.53553 17.12667 -5.00746
v 2.09484 16.28285 -5.00746
v 2.98286 16.04673 -5.00746
v 3.04042 15.46227 -5.88962
v 3.04042 15.46227 -5.00746
v 2.98286 14.87781 -5.88962
v 2.81238 14.3158 -5.00746
v 2.81238 14.3158 -5.88962
v 2.53553 13.79786 -5.88962
v 2.16296 13.34388 -5.88962
v 1.70898 12.97131 -5.88962
v 1.19103 12.69446 -5.88962
v 0.62903 12.52398 -5.88962
v 0.04457 12.46642 -5.88962
v -0.53989 12.52398 -5.88962
v -1.10189 12.69446 -5.88962
v -1.61983 12.97131 -5.00746
v -1.61983 12.97131 -5.88962
v -2.07381 13.34388 -5.88962
v -2.44639 13.79786 -5.88962
v -2.72323 14.3158 -5.88962
v -2.89371 14.87781 -5.88962
v -2.95128 15.46227 -5.88962
v -2.89371 16.04673 -5.88962
v -2.72323 16.60873 -5.88962
v -2.44639 17.12667 -5.88962
v -2.07381 17.58065 -5.88962
v -1.61983 17.95322 -5.00746
v -1.61983 17.95322 -5.88962
v -1.10189 18.23007 -5.00746
v -1.10189 18.23007 -5.88962
v -0.53989 18.40055 -5.88962
v 0.04457 18.45812 -5.00746
v 0.04457 18.45812 -5.88962
v 0.62903 18.40055 -5.88962
v 1.19103 18.23007 -5.88962
v 1.70898 17.95322 -5.88962
v 2.16296 17.58065 -5.00746
v 2.16296 17.58065 -5.88962
v 2.53553 17.12667 -5.88962
v 2.81238 16.60873 -5.00746
v 2.81238 16.60873 -5.88962
v 2.98286 16.04673 -5.88962
v 2.09484 14.59905 -5.88962
v 2.2623 15.44095 -5.88962
v 1.61794 13.88532 -5.88962
v 0.90421 13.40842 -5.88962
v 0.0623 13.24095 -5.88962
v -0.7796 13.40842 -5.88962
v -1.49333 13.88532 -5.88962
v -1.97023 14.59905 -5.88962
v -1.97023 16.28285 -5.88962
v -2.1377 15.44095 -5.88962
v -1.49333 16.99659 -5.88962
v -0.7796 17.47349 -5.88962
v 0.0623 17.64095 -5.88962
v 0.90421 17.47349 -5.88962
v 1.61794 16.99659 -5.88962
v 2.09484 16.28285 -5.88962
v -1.97023 14.59905 -5.00746
v -0.7796 17.47349 -5.00746
vn -1 0 0
vn -0 -0 1
vn 0.98079 -0.19509 0
vn -0 0 1
vn -0 0 1
vn -0.92388 0.38268 0
vn 0.83147 -0.55557 0
vn 0 0 1
vn 0 -0 1
vn -0.70711 0.70711 0
vn 0 -0 1
vn 0.70711 -0.70711 0
vn 0 -0 1
vn 0.55557 -0.83147 0
vn 0.38268 -0.92388 0
vn 0 0 1
vn -0 -0 1
vn -0.38268 0.92388 0
vn 0 1 0
vn -0 0 1
vn 0 0 1
vn 0.19509 -0.98079 0
vn 0 0 1
vn -0 -1 0
vn 0.38268 0.92388 0
vn 0 0 1
vn -0.19509 -0.98079 0
vn -0 0 1
vn -0.38268 -0.92388 0
vn 0 -0 1
vn 0.70711 0.70711 -0
vn -0 -0 1
vn -0.70711 -0.70711 0
vn -0 -0 1
vn -0 -0 1
vn -0.83147 -0.55557 0
vn -0 -0 1
vn -0.92388 -0.38268 0
vn 1 0 0
vn -0 0 1
vn -0 -0 1
vn -0.98079 -0.19509 0
vn -0 0 1
vn -1 0 -0
vn -0 0 1
vn -0.98079 0.19509 -0
vn -0.92388 0.38268 0
vn -0 0 1
vn 0.92388 -0.38268 0
vn 0 0 1
vn 0.70711 -0.70711 0
vn 0 -0 1
vn 0 -0 1
vn -0.83147 0.55557 0
vn 0 -0 1
vn -0.70711 0.70711 0
vn -0.19509 0.98079 0
vn 0 0 1
vn 0 0 1
vn 0 -1 -0
vn 0.19509 0.98079 0
vn 0 0 1
vn -0.38268 -0.92388 -0
vn -0 0 1
vn 0 0 1
vn 0.38268 0.92388 0
vn 0 0 1
vn -0.70711 -0.70711 -0
vn 0.55557 0.83147 0
vn 0 0 1
vn 0.83147 0.55557 0
vn 0 0 1
vn 0 0 1
vn -0.92388 -0.38268 -0
vn 0.98079 0.19509 0
vn 0 0 1
vn -0 0 -1
vn 1 0 0
vn 1 0 0
vn 0 -0 1
vn -0 -0 -1
vn 0.98079 -0.19509 0
vn 0.92388 -0.38268 0
vn -0 0 1
vn -0 0 -1
vn 0.92388 -0.38268 0
vn -0 0 -1
vn 0.83147 -0.55557 0
vn -0 -0 -1
vn 0.70711 -0.70711 0
vn -0 -0 -1
vn 0.55557 -0.83147 0
vn -0 0 -1
vn 0.38268 -0.92388 0
vn 0 -0 -1
vn 0.19509 -0.98079 0
vn -0 -0 -1
vn -0 -1 0
vn 0 -0 -1
vn -0.19509 -0.98079 0
vn -0 -0 -1
vn -0.38268 -0.92388 0
vn -0 -0 1
vn -0.55557 -0.83147 0
vn -0.55557 -0.83147 0
vn -0 -0 -1
vn -0 -0 -1
vn -0.70711 -0.70711 0
vn -0 -0 -1
vn -0.83147 -0.55557 0
vn -0 0 -1
vn -0.92388 -0.38268 0
vn 0 0 -1
vn -0.98079 -0.19509 0
vn 0 -0 -1
vn -1 0 -0
vn -0 -0 -1
vn -0.98079 0.19509 0
vn -0.92388 0.38268 0
vn -0 0 -1
vn -0 0 -1
vn -0.83147 0.55557 0
vn -0.70711 0.70711 0
vn -0 0 -1
vn 0 -0 1
vn -0.55557 0.83147 0
vn -0 0 -1
vn -0.55557 0.83147 0
vn -0 -0 1
vn -0.38268 0.92388 0
vn 0 -0 -1
vn -0.38268 0.92388 0
vn -0.19509 0.98079 0
vn -0 -0 -1
vn 0 0 1
vn -0 1 0
vn 0 0 -1
vn -0 1 0
vn 0 0 -1
vn 0.19509 0.98079 0
vn 0 0 -1
vn 0.38268 0.92388 0
vn 0.55557 0.83147 0
vn 0 -0 -1
vn 0 0 1
vn 0.70711 0.70711 0
vn -0 -0 -1
vn 0.70711 0.70711 0
vn 0.83147 0.55557 0
vn -0 -0 -1
vn 0 0 1
vn 0.92388 0.38268 0
vn -0 -0 -1
vn 0.92388 0.38268 0
vn -0 -0 -1
vn 0.98079 0.19509 0
vn -0 0 -1
vn -0.92388 0.38268 0
vn -1 0 -0
vn -0 0 -1
vn -0 0 -1
vn -0.70711 0.70711 0
vn 0 -0 -1
vn -0.38268 0.92388 0
vn 0 -0 -1
vn 0 1 0
vn 0.38268 0.92388 -0
vn 0 -0 -1
vn -0 -0 -1
vn 0.70711 0.70711 -0
vn -0 0 -1
vn 0.92388 0.38268 -0
vn 0.92388 -0.38268 0
vn 0 -0 -1
vn 1 0 -0
vn 0 -0 -1
vn 0.70711 -0.70711 0
vn -0 0 -1
vn 0 -0 -1
vn 0.38268 -0.92388 0
vn 0 -1 0
vn -0 -0 -1
vn -0.38268 -0.92388 -0
vn 0 -0 -1
vn -0.70711 -0.70711 -0
vn -0 -0 -1
vn -0 -0 -1
vn -0.92388 -0.38268 0
vn -0 -0 1
vn 0.92388 0.38268 -0
vn -0 -0 1
vn 0.38268 -0.92388 0
f 1158//2390 1152//2378 1092//2258
f 1139//2351 1155//2384 1137//2348
f 1155//2383 1156//2386 1099//2272
f 1141//2356 1065//2204 1063//2199
f 1070//2214 1071//2215 1072//2218
f 1063//2199 1142//2357 1141//2356
f 1136//2345 1154//2382 1134//2342
f 1072//2218 1075//2224 1076//2226
f 1077//2228 1075//2224 1078//2230
f 1154//2381 1096//2266 1094//2261
f 1082//2238 1087//2248 1086//2246
f 1154//2381 1155//2383 1096//2266
f 1063//2200 1065//2203 1104//2282
f 1122//2318 1123//2319 1151//2376
f 1131//2335 1153//2380 1129//2332
f 1086//2246 1087//2248 1088//2250
f 1092//2258 1153//2379 1094//2261
f 1065//2204 1141//2356 1067//2208
f 1146//2366 1115//2304 1147//2367
f 1157//2388 1147//2368 1148//2370
f 1129//2332 1153//2380 1152//2377
f 1094//2262 1096//2265 1097//2268
f 1098//2270 1096//2265 1099//2271
f 1124//2322 1126//2325 1151//2376
f 1101//2276 1102//2277 1064//2201
f 1103//2280 1064//2201 1104//2281
f 1105//2284 1104//2281 1066//2205
f 1106//2286 1066//2205 1068//2210
f 1107//2288 1068//2210 1069//2212
f 1108//2290 1069//2212 1070//2213
f 1109//2292 1070//2213 1073//2220
f 1110//2294 1073//2220 1074//2222
f 1111//2296 1074//2222 1076//2225
f 1112//2298 1076//2225 1077//2227
f 1113//2300 1077//2227 1114//2302
f 1115//2303 1114//2302 1079//2231
f 1116//2306 1079//2231 1080//2234
f 1117//2308 1080//2234 1081//2236
f 1118//2310 1081//2236 1083//2240
f 1119//2312 1083//2240 1084//2242
f 1120//2314 1084//2242 1085//2244
f 1121//2316 1085//2244 1086//2245
f 1122//2317 1086//2245 1089//2252
f 1123//2320 1089//2252 1090//2254
f 1124//2321 1090//2254 1125//2324
f 1126//2326 1125//2324 1127//2328
f 1128//2330 1127//2328 1091//2255
f 1129//2331 1091//2255 1130//2334
f 1131//2336 1130//2334 1093//2259
f 1132//2338 1093//2259 1095//2264
f 1133//2340 1095//2264 1097//2267
f 1134//2341 1097//2267 1135//2344
f 1136//2346 1135//2344 1098//2269
f 1137//2347 1098//2269 1138//2350
f 1139//2352 1138//2350 1100//2273
f 1140//2354 1100//2273 1102//2277
f 1101//2276 1064//2201 1103//2280
f 1103//2280 1104//2281 1105//2284
f 1105//2284 1066//2205 1106//2286
f 1106//2286 1068//2210 1107//2288
f 1107//2288 1069//2212 1108//2290
f 1108//2290 1070//2213 1109//2292
f 1109//2292 1073//2220 1110//2294
f 1110//2294 1074//2222 1111//2296
f 1111//2296 1076//2225 1112//2298
f 1112//2298 1077//2227 1113//2300
f 1113//2300 1114//2302 1115//2303
f 1115//2303 1079//2231 1116//2306
f 1116//2306 1080//2234 1117//2308
f 1117//2308 1081//2236 1118//2310
f 1118//2310 1083//2240 1119//2312
f 1119//2312 1084//2242 1120//2314
f 1120//2314 1085//2244 1121//2316
f 1121//2316 1086//2245 1122//2317
f 1122//2317 1089//2252 1123//2320
f 1123//2320 1090//2254 1124//2321
f 1124//2321 1125//2324 1126//2326
f 1126//2326 1127//2328 1128//2330
f 1128//2330 1091//2255 1129//2331
f 1129//2331 1130//2334 1131//2336
f 1131//2336 1093//2259 1132//2338
f 1132//2338 1095//2264 1133//2340
f 1133//2340 1097//2267 1134//2341
f 1134//2341 1135//2344 1136//2346
f 1136//2346 1098//2269 1137//2347
f 1137//2347 1138//2350 1139//2352
f 1139//2352 1100//2273 1140//2354
f 1140//2354 1102//2277 1101//2276
f 1103//2279 1141//2355 1142//2358
f 1129//2332 1152//2377 1128//2329
f 1157//2387 1082//2238 1081//2235
f 1065//2203 1067//2207 1066//2206
f 1099//2271 1063//2200 1102//2278
f 1145//2364 1075//2223 1072//2217
f 1155//2383 1099//2272 1096//2266
f 1137//2348 1155//2384 1136//2345
f 1133//2339 1134//2342 1154//2382
f 1128//2329 1151//2376 1126//2325
f 1120//2313 1149//2372 1150//2374
f 1149//2372 1122//2318 1151//2376
f 1099//2272 1156//2386 1063//2199
f 1146//2365 1075//2223 1145//2364
f 1128//2329 1152//2377 1151//2376
f 1082//2237 1148//2370 1150//2373
f 1067//2208 1141//2356 1143//2360
f 1147//2368 1078//2229 1146//2365
f 1133//2339 1154//2382 1153//2380
f 1136//2345 1155//2384 1154//2382
f 1067//2208 1143//2360 1071//2216
f 1139//2351 1156//2385 1155//2384
f 1132//2337 1153//2380 1131//2335
f 1145//2363 1112//2297 1146//2366
f 1067//2207 1071//2215 1069//2211
f 1064//2202 1102//2278 1063//2200
f 1071//2216 1144//2362 1072//2217
f 1104//2282 1064//2202 1063//2200
f 1078//2230 1157//2387 1080//2233
f 1066//2206 1104//2282 1065//2203
f 1152//2378 1158//2390 1088//2249
f 1068//2209 1066//2206 1067//2207
f 1069//2211 1068//2209 1067//2207
f 1070//2214 1069//2211 1071//2215
f 1070//2214 1072//2218 1073//2219
f 1074//2221 1073//2219 1072//2218
f 1074//2221 1072//2218 1076//2226
f 1077//2228 1076//2226 1075//2224
f 1077//2228 1078//2230 1114//2301
f 1133//2339 1153//2380 1132//2337
f 1079//2232 1114//2301 1078//2230
f 1156//2385 1101//2275 1142//2358
f 1079//2232 1078//2230 1080//2233
f 1081//2235 1080//2233 1157//2387
f 1081//2235 1082//2238 1083//2239
f 1084//2241 1083//2239 1082//2238
f 1084//2241 1082//2238 1085//2243
f 1086//2246 1085//2243 1082//2238
f 1086//2246 1088//2250 1089//2251
f 1090//2253 1089//2251 1088//2250
f 1090//2253 1088//2250 1125//2323
f 1144//2361 1110//2293 1145//2363
f 1127//2327 1125//2323 1088//2250
f 1078//2229 1147//2368 1157//2388
f 1158//2389 1092//2257 1091//2256
f 1091//2256 1127//2327 1158//2389
f 1088//2250 1158//2389 1127//2327
f 1130//2333 1091//2256 1092//2257
f 1092//2257 1094//2262 1093//2260
f 1093//2260 1130//2333 1092//2257
f 1151//2375 1152//2378 1088//2249
f 1095//2263 1093//2260 1094//2262
f 1097//2268 1095//2263 1094//2262
f 1135//2343 1097//2268 1096//2265
f 1088//2249 1149//2371 1151//2375
f 1098//2270 1135//2343 1096//2265
f 1123//2319 1124//2322 1151//2376
f 1138//2349 1098//2270 1099//2271
f 1142//2357 1063//2199 1156//2386
f 1100//2274 1138//2349 1099//2271
f 1082//2237 1150//2373 1149//2371
f 1102//2278 1100//2274 1099//2271
f 1145//2364 1072//2217 1144//2362
f 1103//2279 1142//2358 1101//2275
f 1105//2283 1141//2355 1103//2279
f 1106//2285 1143//2359 1141//2355
f 1106//2285 1141//2355 1105//2283
f 1107//2287 1143//2359 1106//2285
f 1149//2371 1087//2247 1082//2237
f 1107//2287 1108//2289 1143//2359
f 1143//2359 1108//2289 1144//2361
f 1108//2289 1109//2291 1144//2361
f 1153//2379 1154//2381 1094//2261
f 1109//2291 1110//2293 1144//2361
f 1157//2388 1148//2370 1082//2237
f 1110//2293 1111//2295 1145//2363
f 1101//2275 1156//2385 1140//2353
f 1111//2295 1112//2297 1145//2363
f 1144//2362 1071//2216 1143//2360
f 1112//2297 1113//2299 1146//2366
f 1113//2299 1115//2304 1146//2366
f 1115//2304 1116//2305 1147//2367
f 1075//2223 1146//2365 1078//2229
f 1116//2305 1117//2307 1147//2367
f 1117//2307 1148//2369 1147//2367
f 1117//2307 1118//2309 1148//2369
f 1148//2369 1118//2309 1150//2374
f 1118//2309 1119//2311 1150//2374
f 1092//2258 1152//2378 1153//2379
f 1119//2311 1120//2313 1150//2374
f 1140//2353 1156//2385 1139//2351
f 1120//2313 1121//2315 1149//2372
f 1087//2247 1149//2371 1088//2249
f 1121//2315 1122//2318 1149//2372
g Boolean_11_7
v 2.2623 15.44095 -6.47259
v 2.98286 14.87781 -6.47259
v 2.09484 14.59905 -6.47259
v 2.53553 13.79786 -6.47259
v 1.61794 13.88532 -6.47259
v 2.16296 13.34388 -6.47259
v 1.70898 12.97131 -6.47259
v 1.19103 12.69446 -6.47259
v 0.90421 13.40842 -6.47259
v 0.0623 13.24095 -6.47259
v 0.62903 12.52398 -6.47259
v 0.04457 12.46642 -6.47259
v -0.7796 13.40842 -6.47259
v -0.53989 12.52398 -6.47259
v -1.10189 12.69446 -6.47259
v -1.49333 13.88532 -6.47259
v -2.07381 13.34388 -6.47259
v -2.44639 13.79786 -6.47259
v -2.72323 14.3158 -6.47259
v -2.1377 15.44095 -6.47259
v -2.89371 14.87781 -6.47259
v -2.95128 15.46227 -6.47259
v -2.89371 16.04673 -6.47259
v -2.72323 16.60873 -6.47259
v -1.97023 16.28285 -6.47259
v -1.49333 16.99659 -6.47259
v -2.44639 17.12667 -6.47259
v -2.07381 17.58065 -6.47259
v -0.53989 18.40055 -6.47259
v 0.0623 17.64095 -6.47259
v 0.62903 18.40055 -6.47259
v 0.90421 17.47349 -6.47259
v 1.19103 18.23007 -6.47259
v 1.61794 16.99659 -6.47259
v 1.70898 17.95322 -6.47259
v 2.53553 17.12667 -6.47259
v 2.09484 16.28285 -6.47259
v 2.98286 16.04673 -6.47259
v 3.04042 15.46227 -7.35475
v 3.04042 15.46227 -6.47259
v 2.98286 14.87781 -7.35475
v 2.81238 14.3158 -6.47259
v 2.81238 14.3158 -7.35475
v 2.53553 13.79786 -7.35475
v 2.16296 13.34388 -7.35475
v 1.70898 12.97131 -7.35475
v 1.19103 12.69446 -7.35475
v 0.62903 12.52398 -7.35475
v 0.04457 12.46642 -7.35475
v -0.53989 12.52398 -7.35475
v -1.10189 12.69446 -7.35475
v -1.61983 12.97131 -6.47259
v -1.61983 12.97131 -7.35475
v -2.07381 13.34388 -7.35475
v -2.44639 13.79786 -7.35475
v -2.72323 14.3158 -7.35475
v -2.89371 14.87781 -7.35475
v -2.95128 15.46227 -7.35475
v -2.89371 16.04673 -7.35475
v -2.72323 16.60873 -7.35475
v -2.44639 17.12667 -7.35475
v -2.07381 17.58065 -7.35475
v -1.61983 17.95322 -6.47259
v -1.61983 17.95322 -7.35475
v -1.10189 18.23007 -6.47259
v -1.10189 18.23007 -7.35475
v -0.53989 18.40055 -7.35475
v 0.04457 18.45812 -6.47259
v 0.04457 18.45812 -7.35475
v 0.62903 18.40055 -7.35475
v 1.19103 18.23007 -7.35475
v 1.70898 17.95322 -7.35475
v 2.16296 17.58065 -6.47259
v 2.16296 17.58065 -7.35475
v 2.53553 17.12667 -7.35475
v 2.81238 16.60873 -6.47259
v 2.81238 16.60873 -7.35475
v 2.98286 16.04673 -7.35475
v 2.09484 14.59905 -7.35475
v 2.2623 15.44095 -7.35475
v 1.61794 13.88532 -7.35475
v 0.90421 13.40842 -7.35475
v 0.0623 13.24095 -7.35475
v -0.7796 13.40842 -7.35475
v -1.49333 13.88532 -7.35475
v -1.97023 14.59905 -7.35475
v -1.97023 16.28285 -7.35475
v -2.1377 15.44095 -7.35475
v -1.49333 16.99659 -7.35475
v -0.7796 17.47349 -7.35475
v 0.0623 17.64095 -7.35475
v 0.90421 17.47349 -7.35475
v 1.61794 16.99659 -7.35475
v 2.09484 16.28285 -7.35475
v -1.97023 14.59905 -6.47259
v -0.7796 17.47349 -6.47259
vn -1 0 0
vn -0 -0 1
vn 0.98079 -0.19509 0
vn -0 0 1
vn -0 0 1
vn -0.92388 0.38268 0
vn 0.83147 -0.55557 0
vn 0 0 1
vn 0 -0 1
vn -0.70711 0.70711 0
vn 0 -0 1
vn 0.70711 -0.70711 0
vn 0 -0 1
vn 0.55557 -0.83147 0
vn 0.38268 -0.92388 0
vn 0 0 1
vn -0 -0 1
vn -0.38268 0.92388 0
vn 0 1 0
vn -0 0 1
vn 0 0 1
vn 0.19509 -0.98079 0
vn 0 0 1
vn -0 -1 0
vn 0.38268 0.92388 0
vn 0 0 1
vn -0.19509 -0.98079 0
vn -0 0 1
vn -0.38268 -0.92388 0
vn 0 -0 1
vn 0.70711 0.70711 -0
vn -0 -0 1
vn -0.70711 -0.70711 0
vn -0 -0 1
vn -0 -0 1
vn -0.83147 -0.55557 0
vn -0 -0 1
vn -0.92388 -0.38268 0
vn 1 0 0
vn -0 0 1
vn -0 -0 1
vn -0.98079 -0.19509 0
vn -0 0 1
vn -1 0 -0
vn -0 0 1
vn -0.98079 0.19509 -0
vn -0.92388 0.38268 0
vn -0 0 1
vn 0.92388 -0.38268 0
vn 0 0 1
vn 0.70711 -0.70711 0
vn 0 -0 1
vn 0 -0 1
vn -0.83147 0.55557 0
vn 0 -0 1
vn -0.70711 0.70711 0
vn -0.19509 0.98079 0
vn 0 0 1
vn 0 0 1
vn 0 -1 -0
vn 0.19509 0.98079 0
vn 0 0 1
vn -0.38268 -0.92388 -0
vn -0 0 1
vn 0 0 1
vn 0.38268 0.92388 0
vn 0 0 1
vn -0.70711 -0.70711 -0
vn 0.55557 0.83147 0
vn 0 0 1
vn 0.83147 0.55557 0
vn 0 0 1
vn 0 0 1
vn -0.92388 -0.38268 -0
vn 0.98079 0.19509 0
vn 0 0 1
vn -0 0 -1
vn 1 0 0
vn 1 0 0
vn 0 -0 1
vn -0 -0 -1
vn 0.98079 -0.19509 0
vn 0.92388 -0.38268 0
vn -0 0 1
vn -0 0 -1
vn 0.92388 -0.38268 0
vn -0 0 -1
vn 0.83147 -0.55557 0
vn -0 -0 -1
vn 0.70711 -0.70711 0
vn -0 -0 -1
vn 0.55557 -0.83147 0
vn -0 0 -1
vn 0.38268 -0.92388 0
vn 0 -0 -1
vn 0.19509 -0.98079 0
vn -0 -0 -1
vn -0 -1 0
vn 0 -0 -1
vn -0.19509 -0.98079 0
vn -0 -0 -1
vn -0.38268 -0.92388 0
vn -0 -0 1
vn -0.55557 -0.83147 0
vn -0.55557 -0.83147 0
vn -0 -0 -1
vn -0 -0 -1
vn -0.70711 -0.70711 0
vn -0 -0 -1
vn -0.83147 -0.55557 0
vn -0 0 -1
vn -0.92388 -0.38268 0
vn 0 0 -1
vn -0.98079 -0.19509 0
vn 0 -0 -1
vn -1 0 -0
vn -0 -0 -1
vn -0.98079 0.19509 0
vn -0.92388 0.38268 0
vn -0 0 -1
vn -0 0 -1
vn -0.83147 0.55557 0
vn -0.70711 0.70711 0
vn -0 0 -1
vn 0 -0 1
vn -0.55557 0.83147 0
vn -0 0 -1
vn -0.55557 0.83147 0
vn -0 -0 1
vn -0.38268 0.92388 0
vn 0 -0 -1
vn -0.38268 0.92388 0
vn -0.19509 0.98079 0
vn -0 -0 -1
vn 0 0 1
vn -0 1 0
vn 0 0 -1
vn -0 1 0
vn 0 0 -1
vn 0.19509 0.98079 0
vn 0 0 -1
vn 0.38268 0.92388 0
vn 0.55557 0.83147 0
vn 0 -0 -1
vn 0 0 1
vn 0.70711 0.70711 0
vn -0 -0 -1
vn 0.70711 0.70711 0
vn 0.83147 0.55557 0
vn -0 -0 -1
vn 0 0 1
vn 0.92388 0.38268 0
vn -0 -0 -1
vn 0.92388 0.38268 0
vn -0 -0 -1
vn 0.98079 0.19509 0
vn -0 0 -1
vn -0.92388 0.38268 0
vn -1 0 -0
vn -0 0 -1
vn -0 0 -1
vn -0.70711 0.70711 0
vn 0 -0 -1
vn -0.38268 0.92388 0
vn 0 -0 -1
vn 0 1 0
vn 0.38268 0.92388 -0
vn 0 -0 -1
vn -0 -0 -1
vn 0.70711 0.70711 -0
vn -0 0 -1
vn 0.92388 0.38268 -0
vn 0.92388 -0.38268 0
vn 0 -0 -1
vn 1 0 -0
vn 0 -0 -1
vn 0.70711 -0.70711 0
vn -0 0 -1
vn 0 -0 -1
vn 0.38268 -0.92388 0
vn 0 -1 0
vn -0 -0 -1
vn -0.38268 -0.92388 -0
vn 0 -0 -1
vn -0.70711 -0.70711 -0
vn -0 -0 -1
vn -0 -0 -1
vn -0.92388 -0.38268 0
vn -0 -0 1
vn 0.92388 0.38268 -0
vn -0 -0 1
vn 0.38268 -0.92388 0
f 1254//2582 1248//2570 1188//2450
f 1235//2543 1251//2576 1233//2540
f 1251//2575 1252//2578 1195//2464
f 1237//2548 1161//2396 1159//2391
f 1166//2406 1167//2407 1168//2410
f 1159//2391 1238//2549 1237//2548
f 1232//2537 1250//2574 1230//2534
f 1168//2410 1171//2416 1172//2418
f 1173//2420 1171//2416 1174//2422
f 1250//2573 1192//2458 1190//2453
f 1178//2430 1183//2440 1182//2438
f 1250//2573 1251//2575 1192//2458
f 1159//2392 1161//2395 1200//2474
f 1218//2510 1219//2511 1247//2568
f 1227//2527 1249//2572 1225//2524
f 1182//2438 1183//2440 1184//2442
f 1188//2450 1249//2571 1190//2453
f 1161//2396 1237//2548 1163//2400
f 1242//2558 1211//2496 1243//2559
f 1253//2580 1243//2560 1244//2562
f 1225//2524 1249//2572 1248//2569
f 1190//2454 1192//2457 1193//2460
f 1194//2462 1192//2457 1195//2463
f 1220//2514 1222//2517 1247//2568
f 1197//2468 1198//2469 1160//2393
f 1199//2472 1160//2393 1200//2473
f 1201//2476 1200//2473 1162//2397
f 1202//2478 1162//2397 1164//2402
f 1203//2480 1164//2402 1165//2404
f 1204//2482 1165//2404 1166//2405
f 1205//2484 1166//2405 1169//2412
f 1206//2486 1169//2412 1170//2414
f 1207//2488 1170//2414 1172//2417
f 1208//2490 1172//2417 1173//2419
f 1209//2492 1173//2419 1210//2494
f 1211//2495 1210//2494 1175//2423
f 1212//2498 1175//2423 1176//2426
f 1213//2500 1176//2426 1177//2428
f 1214//2502 1177//2428 1179//2432
f 1215//2504 1179//2432 1180//2434
f 1216//2506 1180//2434 1181//2436
f 1217//2508 1181//2436 1182//2437
f 1218//2509 1182//2437 1185//2444
f 1219//2512 1185//2444 1186//2446
f 1220//2513 1186//2446 1221//2516
f 1222//2518 1221//2516 1223//2520
f 1224//2522 1223//2520 1187//2447
f 1225//2523 1187//2447 1226//2526
f 1227//2528 1226//2526 1189//2451
f 1228//2530 1189//2451 1191//2456
f 1229//2532 1191//2456 1193//2459
f 1230//2533 1193//2459 1231//2536
f 1232//2538 1231//2536 1194//2461
f 1233//2539 1194//2461 1234//2542
f 1235//2544 1234//2542 1196//2465
f 1236//2546 1196//2465 1198//2469
f 1197//2468 1160//2393 1199//2472
f 1199//2472 1200//2473 1201//2476
f 1201//2476 1162//2397 1202//2478
f 1202//2478 1164//2402 1203//2480
f 1203//2480 1165//2404 1204//2482
f 1204//2482 1166//2405 1205//2484
f 1205//2484 1169//2412 1206//2486
f 1206//2486 1170//2414 1207//2488
f 1207//2488 1172//2417 1208//2490
f 1208//2490 1173//2419 1209//2492
f 1209//2492 1210//2494 1211//2495
f 1211//2495 1175//2423 1212//2498
f 1212//2498 1176//2426 1213//2500
f 1213//2500 1177//2428 1214//2502
f 1214//2502 1179//2432 1215//2504
f 1215//2504 1180//2434 1216//2506
f 1216//2506 1181//2436 1217//2508
f 1217//2508 1182//2437 1218//2509
f 1218//2509 1185//2444 1219//2512
f 1219//2512 1186//2446 1220//2513
f 1220//2513 1221//2516 1222//2518
f 1222//2518 1223//2520 1224//2522
f 1224//2522 1187//2447 1225//2523
f 1225//2523 1226//2526 1227//2528
f 1227//2528 1189//2451 1228//2530
f 1228//2530 1191//2456 1229//2532
f 1229//2532 1193//2459 1230//2533
f 1230//2533 1231//2536 1232//2538
f 1232//2538 1194//2461 1233//2539
f 1233//2539 1234//2542 1235//2544
f 1235//2544 1196//2465 1236//2546
f 1236//2546 1198//2469 1197//2468
f 1199//2471 1237//2547 1238//2550
f 1225//2524 1248//2569 1224//2521
f 1253//2579 1178//2430 1177//2427
f 1161//2395 1163//2399 1162//2398
f 1195//2463 1159//2392 1198//2470
f 1241//2556 1171//2415 1168//2409
f 1251//2575 1195//2464 1192//2458
f 1233//2540 1251//2576 1232//2537
f 1229//2531 1230//2534 1250//2574
f 1224//2521 1247//2568 1222//2517
f 1216//2505 1245//2564 1246//2566
f 1245//2564 1218//2510 1247//2568
f 1195//2464 1252//2578 1159//2391
f 1242//2557 1171//2415 1241//2556
f 1224//2521 1248//2569 1247//2568
f 1178//2429 1244//2562 1246//2565
f 1163//2400 1237//2548 1239//2552
f 1243//2560 1174//2421 1242//2557
f 1229//2531 1250//2574 1249//2572
f 1232//2537 1251//2576 1250//2574
f 1163//2400 1239//2552 1167//2408
f 1235//2543 1252//2577 1251//2576
f 1228//2529 1249//2572 1227//2527
f 1241//2555 1208//2489 1242//2558
f 1163//2399 1167//2407 1165//2403
f 1160//2394 1198//2470 1159//2392
f 1167//2408 1240//2554 1168//2409
f 1200//2474 1160//2394 1159//2392
f 1174//2422 1253//2579 1176//2425
f 1162//2398 1200//2474 1161//2395
f 1248//2570 1254//2582 1184//2441
f 1164//2401 1162//2398 1163//2399
f 1165//2403 1164//2401 1163//2399
f 1166//2406 1165//2403 1167//2407
f 1166//2406 1168//2410 1169//2411
f 1170//2413 1169//2411 1168//2410
f 1170//2413 1168//2410 1172//2418
f 1173//2420 1172//2418 1171//2416
f 1173//2420 1174//2422 1210//2493
f 1229//2531 1249//2572 1228//2529
f 1175//2424 1210//2493 1174//2422
f 1252//2577 1197//2467 1238//2550
f 1175//2424 1174//2422 1176//2425
f 1177//2427 1176//2425 1253//2579
f 1177//2427 1178//2430 1179//2431
f 1180//2433 1179//2431 1178//2430
f 1180//2433 1178//2430 1181//2435
f 1182//2438 1181//2435 1178//2430
f 1182//2438 1184//2442 1185//2443
f 1186//2445 1185//2443 1184//2442
f 1186//2445 1184//2442 1221//2515
f 1240//2553 1206//2485 1241//2555
f 1223//2519 1221//2515 1184//2442
f 1174//2421 1243//2560 1253//2580
f 1254//2581 1188//2449 1187//2448
f 1187//2448 1223//2519 1254//2581
f 1184//2442 1254//2581 1223//2519
f 1226//2525 1187//2448 1188//2449
f 1188//2449 1190//2454 1189//2452
f 1189//2452 1226//2525 1188//2449
f 1247//2567 1248//2570 1184//2441
f 1191//2455 1189//2452 1190//2454
f 1193//2460 1191//2455 1190//2454
f 1231//2535 1193//2460 1192//2457
f 1184//2441 1245//2563 1247//2567
f 1194//2462 1231//2535 1192//2457
f 1219//2511 1220//2514 1247//2568
f 1234//2541 1194//2462 1195//2463
f 1238//2549 1159//2391 1252//2578
f 1196//2466 1234//2541 1195//2463
f 1178//2429 1246//2565 1245//2563
f 1198//2470 1196//2466 1195//2463
f 1241//2556 1168//2409 1240//2554
f 1199//2471 1238//2550 1197//2467
f 1201//2475 1237//2547 1199//2471
f 1202//2477 1239//2551 1237//2547
f 1202//2477 1237//2547 1201//2475
f 1203//2479 1239//2551 1202//2477
f 1245//2563 1183//2439 1178//2429
f 1203//2479 1204//2481 1239//2551
f 1239//2551 1204//2481 1240//2553
f 1204//2481 1205//2483 1240//2553
f 1249//2571 1250//2573 1190//2453
f 1205//2483 1206//2485 1240//2553
f 1253//2580 1244//2562 1178//2429
f 1206//2485 1207//2487 1241//2555
f 1197//2467 1252//2577 1236//2545
f 1207//2487 1208//2489 1241//2555
f 1240//2554 1167//2408 1239//2552
f 1208//2489 1209//2491 1242//2558
f 1209//2491 1211//2496 1242//2558
f 1211//2496 1212//2497 1243//2559
f 1171//2415 1242//2557 1174//2421
f 1212//2497 1213//2499 1243//2559
f 1213//2499 1244//2561 1243//2559
f 1213//2499 1214//2501 1244//2561
f 1244//2561 1214//2501 1246//2566
f 1214//2501 1215//2503 1246//2566
f 1188//2450 1248//2570 1249//2571
f 1215//2503 1216//2505 1246//2566
f 1236//2545 1252//2577 1235//2543
f 1216//2505 1217//2507 1245//2564
f 1183//2439 1245//2563 1184//2441
f 1217//2507 1218//2510 1245//2564
g Boolean_11_8
v 2.2623 15.44095 -7.81562
v 2.98286 14.87781 -7.81562
v 2.09484 14.59905 -7.81562
v 2.53553 13.79786 -7.81562
v 1.61794 13.88532 -7.81562
v 2.16296 13.34388 -7.81562
v 1.70898 12.97131 -7.81562
v 1.19103 12.69446 -7.81562
v 0.90421 13.40842 -7.81562
v 0.0623 13.24095 -7.81562
v 0.62903 12.52398 -7.81562
v 0.04457 12.46642 -7.81562
v -0.7796 13.40842 -7.81562
v -0.53989 12.52398 -7.81562
v -1.10189 12.69446 -7.81562
v -1.49333 13.88532 -7.81562
v -2.07381 13.34388 -7.81562
v -2.44639 13.79786 -7.81562
v -2.72323 14.3158 -7.81562
v -2.1377 15.44095 -7.81562
v -2.89371 14.87781 -7.81562
v -2.95128 15.46227 -7.81562
v -2.89371 16.04673 -7.81562
v -2.72323 16.60873 -7.81562
v -1.97023 16.28285 -7.81562
v -1.49333 16.99659 -7.81562
v -2.44639 17.12667 -7.81562
v -2.07381 17.58065 -7.81562
v -0.53989 18.40055 -7.81562
v 0.0623 17.64095 -7.81562
v 0.62903 18.40055 -7.81562
v 0.90421 17.47349 -7.81562
v 1.19103 18.23007 -7.81562
v 1.61794 16.99659 -7.81562
v 1.70898 17.95322 -7.81562
v 2.53553 17.12667 -7.81562
v 2.09484 16.28285 -7.81562
v 2.98286 16.04673 -7.81562
v 3.04042 15.46227 -8.69779
v 3.04042 15.46227 -7.81562
v 2.98286 14.87781 -8.69779
v 2.81238 14.3158 -7.81562
v 2.81238 14.3158 -8.69779
v 2.53553 13.79786 -8.69779
v 2.16296 13.34388 -8.69779
v 1.70898 12.97131 -8.69779
v 1.19103 12.69446 -8.69779
v 0.62903 12.52398 -8.69779
v 0.04457 12.46642 -8.69779
v -0.53989 12.52398 -8.69779
v -1.10189 12.69446 -8.69779
v -1.61983 12.97131 -7.81562
v -1.61983 12.97131 -8.69779
v -2.07381 13.34388 -8.69779
v -2.44639 13.79786 -8.69779
v -2.72323 14.3158 -8.69779
v -2.89371 14.87781 -8.69779
v -2.95128 15.46227 -8.69779
v -2.89371 16.04673 -8.69779
v -2.72323 16.60873 -8.69779
v -2.44639 17.12667 -8.69779
v -2.07381 17.58065 -8.69779
v -1.61983 17.95322 -7.81562
v -1.61983 17.95322 -8.69779
v -1.10189 18.23007 -7.81562
v -1.10189 18.23007 -8.69779
v -0.53989 18.40055 -8.69779
v 0.04457 18.45812 -7.81562
v 0.04457 18.45812 -8.69779
v 0.62903 18.40055 -8.69779
v 1.19103 18.23007 -8.69779
v 1.70898 17.95322 -8.69779
v 2.16296 17.58065 -7.81562
v 2.16296 17.58065 -8.69779
v 2.53553 17.12667 -8.69779
v 2.81238 16.60873 -7.81562
v 2.81238 16.60873 -8.69779
v 2.98286 16.04673 -8.69779
v 2.09484 14.59905 -8.69779
v 2.2623 15.44095 -8.69779
v 1.61794 13.88532 -8.69779
v 0.90421 13.40842 -8.69779
v 0.0623 13.24095 -8.69779
v -0.7796 13.40842 -8.69779
v -1.49333 13.88532 -8.69779
v -1.97023 14.59905 -8.69779
v -1.97023 16.28285 -8.69779
v -2.1377 15.44095 -8.69779
v -1.49333 16.99659 -8.69779
v -0.7796 17.47349 -8.69779
v 0.0623 17.64095 -8.69779
v 0.90421 17.47349 -8.69779
v 1.61794 16.99659 -8.69779
v 2.09484 16.28285 -8.69779
v -1.97023 14.59905 -7.81562
v -0.7796 17.47349 -7.81562
vn -1 0 0
vn -0 -0 1
vn 0.98079 -0.19509 0
vn -0 0 1
vn -0 0 1
vn -0.92388 0.38268 0
vn 0.83147 -0.55557 0
vn 0 0 1
vn 0 -0 1
vn -0.70711 0.70711 0
vn 0 -0 1
vn 0.70711 -0.70711 0
vn 0 -0 1
vn 0.55557 -0.83147 0
vn 0.38268 -0.92388 0
vn 0 0 1
vn -0 -0 1
vn -0.38268 0.92388 0
vn 0 1 0
vn -0 0 1
vn 0 0 1
vn 0.19509 -0.98079 0
vn 0 0 1
vn -0 -1 0
vn 0.38268 0.92388 0
vn 0 0 1
vn -0.19509 -0.98079 0
vn -0 0 1
vn -0.38268 -0.92388 0
vn 0 -0 1
vn 0.70711 0.70711 -0
vn -0 -0 1
vn -0.70711 -0.70711 0
vn -0 -0 1
vn -0 -0 1
vn -0.83147 -0.55557 0
vn -0 -0 1
vn -0.92388 -0.38268 0
vn 1 0 0
vn -0 0 1
vn -0 -0 1
vn -0.98079 -0.19509 0
vn -0 0 1
vn -1 0 -0
vn -0 0 1
vn -0.98079 0.19509 -0
vn -0.92388 0.38268 0
vn -0 0 1
vn 0.92388 -0.38268 0
vn 0 0 1
vn 0.70711 -0.70711 0
vn 0 -0 1
vn 0 -0 1
vn -0.83147 0.55557 0
vn 0 -0 1
vn -0.70711 0.70711 0
vn -0.19509 0.98079 0
vn 0 0 1
vn 0 0 1
vn 0 -1 -0
vn 0.19509 0.98079 0
vn 0 0 1
vn -0.38268 -0.92388 -0
vn -0 0 1
vn 0 0 1
vn 0.38268 0.92388 0
vn 0 0 1
vn -0.70711 -0.70711 -0
vn 0.55557 0.83147 0
vn 0 0 1
vn 0.83147 0.55557 0
vn 0 0 1
vn 0 0 1
vn -0.92388 -0.38268 -0
vn 0.98079 0.19509 0
vn 0 0 1
vn -0 0 -1
vn 1 0 0
vn 1 0 0
vn 0 -0 1
vn -0 -0 -1
vn 0.98079 -0.19509 0
vn 0.92388 -0.38268 0
vn -0 0 1
vn -0 0 -1
vn 0.92388 -0.38268 0
vn -0 0 -1
vn 0.83147 -0.55557 0
vn -0 -0 -1
vn 0.70711 -0.70711 0
vn -0 -0 -1
vn 0.55557 -0.83147 0
vn -0 0 -1
vn 0.38268 -0.92388 0
vn 0 -0 -1
vn 0.19509 -0.98079 0
vn -0 -0 -1
vn -0 -1 0
vn 0 -0 -1
vn -0.19509 -0.98079 0
vn -0 -0 -1
vn -0.38268 -0.92388 0
vn -0 -0 1
vn -0.55557 -0.83147 0
vn -0.55557 -0.83147 0
vn -0 -0 -1
vn -0 -0 -1
vn -0.70711 -0.70711 0
vn -0 -0 -1
vn -0.83147 -0.55557 0
vn -0 0 -1
vn -0.92388 -0.38268 0
vn 0 0 -1
vn -0.98079 -0.19509 0
vn 0 -0 -1
vn -1 0 -0
vn -0 -0 -1
vn -0.98079 0.19509 0
vn -0.92388 0.38268 0
vn -0 0 -1
vn -0 0 -1
vn -0.83147 0.55557 0
vn -0.70711 0.70711 0
vn -0 0 -1
vn 0 -0 1
vn -0.55557 0.83147 0
vn -0 0 -1
vn -0.55557 0.83147 0
vn -0 -0 1
vn -0.38268 0.92388 0
vn 0 -0 -1
vn -0.38268 0.92388 0
vn -0.19509 0.98079 0
vn -0 -0 -1
vn 0 0 1
vn -0 1 0
vn 0 0 -1
vn -0 1 0
vn 0 0 -1
vn 0.19509 0.98079 0
vn 0 0 -1
vn 0.38268 0.92388 0
vn 0.55557 0.83147 0
vn 0 -0 -1
vn 0 0 1
vn 0.70711 0.70711 0
vn -0 -0 -1
vn 0.70711 0.70711 0
vn 0.83147 0.55557 0
vn -0 -0 -1
vn 0 0 1
vn 0.92388 0.38268 0
vn -0 -0 -1
vn 0.92388 0.38268 0
vn -0 -0 -1
vn 0.98079 0.19509 0
vn -0 0 -1
vn -0.92388 0.38268 0
vn -1 0 -0
vn -0 0 -1
vn -0 0 -1
vn -0.70711 0.70711 0
vn 0 -0 -1
vn -0.38268 0.92388 0
vn 0 -0 -1
vn 0 1 0
vn 0.38268 0.92388 -0
vn 0 -0 -1
vn -0 -0 -1
vn 0.70711 0.70711 -0
vn -0 0 -1
vn 0.92388 0.38268 -0
vn 0.92388 -0.38268 0
vn 0 -0 -1
vn 1 0 -0
vn 0 -0 -1
vn 0.70711 -0.70711 0
vn -0 0 -1
vn 0 -0 -1
vn 0.38268 -0.92388 0
vn 0 -1 0
vn -0 -0 -1
vn -0.38268 -0.92388 -0
vn 0 -0 -1
vn -0.70711 -0.70711 -0
vn -0 -0 -1
vn -0 -0 -1
vn -0.92388 -0.38268 0
vn -0 -0 1
vn 0.92388 0.38268 -0
vn -0 -0 1
vn 0.38268 -0.92388 0
f 1350//2774 1344//2762 1284//2642
f 1331//2735 1347//2768 1329//2732
f 1347//2767 1348//2770 1291//2656
f 1333//2740 1257//2588 1255//2583
f 1262//2598 1263//2599 1264//2602
f 1255//2583 1334//2741 1333//2740
f 1328//2729 1346//2766 1326//2726
f 1264//2602 1267//2608 1268//2610
f 1269//2612 1267//2608 1270//2614
f 1346//2765 1288//2650 1286//2645
f 1274//2622 1279//2632 1278//2630
f 1346//2765 1347//2767 1288//2650
f 1255//2584 1257//2587 1296//2666
f 1314//2702 1315//2703 1343//2760
f 1323//2719 1345//2764 1321//2716
f 1278//2630 1279//2632 1280//2634
f 1284//2642 1345//2763 1286//2645
f 1257//2588 1333//2740 1259//2592
f 1338//2750 1307//2688 1339//2751
f 1349//2772 1339//2752 1340//2754
f 1321//2716 1345//2764 1344//2761
f 1286//2646 1288//2649 1289//2652
f 1290//2654 1288//2649 1291//2655
f 1316//2706 1318//2709 1343//2760
f 1293//2660 1294//2661 1256//2585
f 1295//2664 1256//2585 1296//2665
f 1297//2668 1296//2665 1258//2589
f 1298//2670 1258//2589 1260//2594
f 1299//2672 1260//2594 1261//2596
f 1300//2674 1261//2596 1262//2597
f 1301//2676 1262//2597 1265//2604
f 1302//2678 1265//2604 1266//2606
f 1303//2680 1266//2606 1268//2609
f 1304//2682 1268//2609 1269//2611
f 1305//2684 1269//2611 1306//2686
f 1307//2687 1306//2686 1271//2615
f 1308//2690 1271//2615 1272//2618
f 1309//2692 1272//2618 1273//2620
f 1310//2694 1273//2620 1275//2624
f 1311//2696 1275//2624 1276//2626
f 1312//2698 1276//2626 1277//2628
f 1313//2700 1277//2628 1278//2629
f 1314//2701 1278//2629 1281//2636
f 1315//2704 1281//2636 1282//2638
f 1316//2705 1282//2638 1317//2708
f 1318//2710 1317//2708 1319//2712
f 1320//2714 1319//2712 1283//2639
f 1321//2715 1283//2639 1322//2718
f 1323//2720 1322//2718 1285//2643
f 1324//2722 1285//2643 1287//2648
f 1325//2724 1287//2648 1289//2651
f 1326//2725 1289//2651 1327//2728
f 1328//2730 1327//2728 1290//2653
f 1329//2731 1290//2653 1330//2734
f 1331//2736 1330//2734 1292//2657
f 1332//2738 1292//2657 1294//2661
f 1293//2660 1256//2585 1295//2664
f 1295//2664 1296//2665 1297//2668
f 1297//2668 1258//2589 1298//2670
f 1298//2670 1260//2594 1299//2672
f 1299//2672 1261//2596 1300//2674
f 1300//2674 1262//2597 1301//2676
f 1301//2676 1265//2604 1302//2678
f 1302//2678 1266//2606 1303//2680
f 1303//2680 1268//2609 1304//2682
f 1304//2682 1269//2611 1305//2684
f 1305//2684 1306//2686 1307//2687
f 1307//2687 1271//2615 1308//2690
f 1308//2690 1272//2618 1309//2692
f 1309//2692 1273//2620 1310//2694
f 1310//2694 1275//2624 1311//2696
f 1311//2696 1276//2626 1312//2698
f 1312//2698 1277//2628 1313//2700
f 1313//2700 1278//2629 1314//2701
f 1314//2701 1281//2636 1315//2704
f 1315//2704 1282//2638 1316//2705
f 1316//2705 1317//2708 1318//2710
f 1318//2710 1319//2712 1320//2714
f 1320//2714 1283//2639 1321//2715
f 1321//2715 1322//2718 1323//2720
f 1323//2720 1285//2643 1324//2722
f 1324//2722 1287//2648 1325//2724
f 1325//2724 1289//2651 1326//2725
f 1326//2725 1327//2728 1328//2730
f 1328//2730 1290//2653 1329//2731
f 1329//2731 1330//2734 1331//2736
f 1331//2736 1292//2657 1332//2738
f 1332//2738 1294//2661 1293//2660
f 1295//2663 1333//2739 1334//2742
f 1321//2716 1344//2761 1320//2713
f 1349//2771 1274//2622 1273//2619
f 1257//2587 1259//2591 1258//2590
f 1291//2655 1255//2584 1294//2662
f 1337//2748 1267//2607 1264//2601
f 1347//2767 1291//2656 1288//2650
f 1329//2732 1347//2768 1328//2729
f 1325//2723 1326//2726 1346//2766
f 1320//2713 1343//2760 1318//2709
f 1312//2697 1341//2756 1342//2758
f 1341//2756 1314//2702 1343//2760
f 1291//2656 1348//2770 1255//2583
f 1338//2749 1267//2607 1337//2748
f 1320//2713 1344//2761 1343//2760
f 1274//2621 1340//2754 1342//2757
f 1259//2592 1333//2740 1335//2744
f 1339//2752 1270//2613 1338//2749
f 1325//2723 1346//2766 1345//2764
f 1328//2729 1347//2768 1346//2766
f 1259//2592 1335//2744 1263//2600
f 1331//2735 1348//2769 1347//2768
f 1324//2721 1345//2764 1323//2719
f 1337//2747 1304//2681 1338//2750
f 1259//2591 1263//2599 1261//2595
f 1256//2586 1294//2662 1255//2584
f 1263//2600 1336//2746 1264//2601
f 1296//2666 1256//2586 1255//2584
f 1270//2614 1349//2771 1272//2617
f 1258//2590 1296//2666 1257//2587
f 1344//2762 1350//2774 1280//2633
f 1260//2593 1258//2590 1259//2591
f 1261//2595 1260//2593 1259//2591
f 1262//2598 1261//2595 1263//2599
f 1262//2598 1264//2602 1265//2603
f 1266//2605 1265//2603 1264//2602
f 1266//2605 1264//2602 1268//2610
f 1269//2612 1268//2610 1267//2608
f 1269//2612 1270//2614 1306//2685
f 1325//2723 1345//2764 1324//2721
f 1271//2616 1306//2685 1270//2614
f 1348//2769 1293//2659 1334//2742
f 1271//2616 1270//2614 1272//2617
f 1273//2619 1272//2617 1349//2771
f 1273//2619 1274//2622 1275//2623
f 1276//2625 1275//2623 1274//2622
f 1276//2625 1274//2622 1277//2627
f 1278//2630 1277//2627 1274//2622
f 1278//2630 1280//2634 1281//2635
f 1282//2637 1281//2635 1280//2634
f 1282//2637 1280//2634 1317//2707
f 1336//2745 1302//2677 1337//2747
f 1319//2711 1317//2707 1280//2634
f 1270//2613 1339//2752 1349//2772
f 1350//2773 1284//2641 1283//2640
f 1283//2640 1319//2711 1350//2773
f 1280//2634 1350//2773 1319//2711
f 1322//2717 1283//2640 1284//2641
f 1284//2641 1286//2646 1285//2644
f 1285//2644 1322//2717 1284//2641
f 1343//2759 1344//2762 1280//2633
f 1287//2647 1285//2644 1286//2646
f 1289//2652 1287//2647 1286//2646
f 1327//2727 1289//2652 1288//2649
f 1280//2633 1341//2755 1343//2759
f 1290//2654 1327//2727 1288//2649
f 1315//2703 1316//2706 1343//2760
f 1330//2733 1290//2654 1291//2655
f 1334//2741 1255//2583 1348//2770
f 1292//2658 1330//2733 1291//2655
f 1274//2621 1342//2757 1341//2755
f 1294//2662 1292//2658 1291//2655
f 1337//2748 1264//2601 1336//2746
f 1295//2663 1334//2742 1293//2659
f 1297//2667 1333//2739 1295//2663
f 1298//2669 1335//2743 1333//2739
f 1298//2669 1333//2739 1297//2667
f 1299//2671 1335//2743 1298//2669
f 1341//2755 1279//2631 1274//2621
f 1299//2671 1300//2673 1335//2743
f 1335//2743 1300//2673 1336//2745
f 1300//2673 1301//2675 1336//2745
f 1345//2763 1346//2765 1286//2645
f 1301//2675 1302//2677 1336//2745
f 1349//2772 1340//2754 1274//2621
f 1302//2677 1303//2679 1337//2747
f 1293//2659 1348//2769 1332//2737
f 1303//2679 1304//2681 1337//2747
f 1336//2746 1263//2600 1335//2744
f 1304//2681 1305//2683 1338//2750
f 1305//2683 1307//2688 1338//2750
f 1307//2688 1308//2689 1339//2751
f 1267//2607 1338//2749 1270//2613
f 1308//2689 1309//2691 1339//2751
f 1309//2691 1340//2753 1339//2751
f 1309//2691 1310//2693 1340//2753
f 1340//2753 1310//2693 1342//2758
f 1310//2693 1311//2695 1342//2758
f 1284//2642 1344//2762 1345//2763
f 1311//2695 1312//2697 1342//2758
f 1332//2737 1348//2769 1331//2735
f 1312//2697 1313//2699 1341//2756
f 1279//2631 1341//2755 1280//2633
f 1313//2699 1314//2702 1341//2756
g Boolean_11_9
v 2.2623 15.44095 -9.28075
v 2.98286 14.87781 -9.28075
v 2.09484 14.59905 -9.28075
v 2.53553 13.79786 -9.28075
v 1.61794 13.88532 -9.28075
v 2.16296 13.34388 -9.28075
v 1.70898 12.97131 -9.28075
v 1.19103 12.69446 -9.28075
v 0.90421 13.40842 -9.28075
v 0.0623 13.24095 -9.28075
v 0.62903 12.52398 -9.28075
v 0.04457 12.46642 -9.28075
v -0.7796 13.40842 -9.28075
v -0.53989 12.52398 -9.28075
v -1.10189 12.69446 -9.28075
v -1.49333 13.88532 -9.28075
v -2.07381 13.34388 -9.28075
v -2.44639 13.79786 -9.28075
v -2.72323 14.3158 -9.28075
v -2.1377 15.44095 -9.28075
v -2.89371 14.87781 -9.28075
v -2.95128 15.46227 -9.28075
v -2.89371 16.04673 -9.28075
v -2.72323 16.60873 -9.28075
v -1.97023 16.28285 -9.28075
v -1.49333 16.99659 -9.28075
v -2.44639 17.12667 -9.28075
v -2.07381 17.58065 -9.28075
v -0.53989 18.40055 -9.28075
v 0.0623 17.64095 -9.28075
v 0.62903 18.40055 -9.28075
v 0.90421 17.47349 -9.28075
v 1.19103 18.23007 -9.28075
v 1.61794 16.99659 -9.28075
v 1.70898 17.95322 -9.28075
v 2.53553 17.12667 -9.28075
v 2.09484 16.28285 -9.28075
v 2.98286 16.04673 -9.28075
v 3.04042 15.46227 -10.16292
v 3.04042 15.46227 -9.28075
v 2.98286 14.87781 -10.16292
v 2.81238 14.3158 -9.28075
v 2.81238 14.3158 -10.16292
v 2.53553 13.79786 -10.16292
v 2.16296 13.34388 -10.16292
v 1.70898 12.97131 -10.16292
v 1.19103 12.69446 -10.16292
v 0.62903 12.52398 -10.16292
v 0.04457 12.46642 -10.16292
v -0.53989 12.52398 -10.16292
v -1.10189 12.69446 -10.16292
v -1.61983 12.97131 -9.28075
v -1.61983 12.97131 -10.16292
v -2.07381 13.34388 -10.16292
v -2.44639 13.79786 -10.16292
v -2.72323 14.3158 -10.16292
v -2.89371 14.87781 -10.16292
v -2.95128 15.46227 -10.16292
v -2.89371 16.04673 -10.16292
v -2.72323 16.60873 -10.16292
v -2.44639 17.12667 -10.16292
v -2.07381 17.58065 -10.16292
v -1.61983 17.95322 -9.28075
v -1.61983 17.95322 -10.16292
v -1.10189 18.23007 -9.28075
v -1.10189 18.23007 -10.16292
v -0.53989 18.40055 -10.16292
v 0.04457 18.45812 -9.28075
v 0.04457 18.45812 -10.16292
v 0.62903 18.40055 -10.16292
v 1.19103 18.23007 -10.16292
v 1.70898 17.95322 -10.16292
v 2.16296 17.58065 -9.28075
v 2.16296 17.58065 -10.16292
v 2.53553 17.12667 -10.16292
v 2.81238 16.60873 -9.28075
v 2.81238 16.60873 -10.16292
v 2.98286 16.04673 -10.16292
v 2.09484 14.59905 -10.16292
v 2.2623 15.44095 -10.16292
v 1.61794 13.88532 -10.16292
v 0.90421 13.40842 -10.16292
v 0.0623 13.24095 -10.16292
v -0.7796 13.40842 -10.16292
v -1.49333 13.88532 -10.16292
v -1.97023 14.59905 -10.16292
v -1.97023 16.28285 -10.16292
v -2.1377 15.44095 -10.16292
v -1.49333 16.99659 -10.16292
v -0.7796 17.47349 -10.16292
v 0.0623 17.64095 -10.16292
v 0.90421 17.47349 -10.16292
v 1.61794 16.99659 -10.16292
v 2.09484 16.28285 -10.16292
v -1.97023 14.59905 -9.28075
v -0.7796 17.47349 -9.28075
vn -1 0 0
vn -0 -0 1
vn 0.98079 -0.19509 0
vn -0 0 1
vn -0 0 1
vn -0.92388 0.38268 0
vn 0.83147 -0.55557 0
vn 0 0 1
vn 0 -0 1
vn -0.70711 0.70711 0
vn 0 -0 1
vn 0.70711 -0.70711 0
vn 0 -0 1
vn 0.55557 -0.83147 0
vn 0.38268 -0.92388 0
vn 0 0 1
vn -0 -0 1
vn -0.38268 0.92388 0
vn 0 1 0
vn -0 0 1
vn 0 0 1
vn 0.19509 -0.98079 0
vn 0 0 1
vn -0 -1 0
vn 0.38268 0.92388 0
vn 0 0 1
vn -0.19509 -0.98079 0
vn -0 0 1
vn -0.38268 -0.92388 0
vn 0 -0 1
vn 0.70711 0.70711 -0
vn -0 -0 1
vn -0.70711 -0.70711 0
vn -0 -0 1
vn -0 -0 1
vn -0.83147 -0.55557 0
vn -0 -0 1
vn -0.92388 -0.38268 0
vn 1 0 0
vn -0 0 1
vn -0 -0 1
vn -0.98079 -0.19509 0
vn -0 0 1
vn -1 0 -0
vn -0 0 1
vn -0.98079 0.19509 -0
vn -0.92388 0.38268 0
vn -0 0 1
vn 0.92388 -0.38268 0
vn 0 0 1
vn 0.70711 -0.70711 0
vn 0 -0 1
vn 0 -0 1
vn -0.83147 0.55557 0
vn 0 -0 1
vn -0.70711 0.70711 0
vn -0.19509 0.98079 0
vn 0 0 1
vn 0 0 1
vn 0 -1 -0
vn 0.19509 0.98079 0
vn 0 0 1
vn -0.38268 -0.92388 -0
vn -0 0 1
vn 0 0 1
vn 0.38268 0.92388 0
vn 0 0 1
vn -0.70711 -0.70711 -0
vn 0.55557 0.83147 0
vn 0 0 1
vn 0.83147 0.55557 0
vn 0 0 1
vn 0 0 1
vn -0.92388 -0.38268 -0
vn 0.98079 0.19509 0
vn 0 0 1
vn -0 0 -1
vn 1 0 0
vn 1 0 0
vn 0 -0 1
vn -0 -0 -1
vn 0.98079 -0.19509 0
vn 0.92388 -0.38268 0
vn -0 0 1
vn -0 0 -1
vn 0.92388 -0.38268 0
vn -0 0 -1
vn 0.83147 -0.55557 0
vn -0 -0 -1
vn 0.70711 -0.70711 0
vn -0 -0 -1
vn 0.55557 -0.83147 0
vn -0 0 -1
vn 0.38268 -0.92388 0
vn 0 -0 -1
vn 0.19509 -0.98079 0
vn -0 -0 -1
vn -0 -1 0
vn 0 -0 -1
vn -0.19509 -0.98079 0
vn -0 -0 -1
vn -0.38268 -0.92388 0
vn -0 -0 1
vn -0.55557 -0.83147 0
vn -0.55557 -0.83147 0
vn -0 -0 -1
vn -0 -0 -1
vn -0.70711 -0.70711 0
vn -0 -0 -1
vn -0.83147 -0.55557 0
vn -0 0 -1
vn -0.92388 -0.38268 0
vn 0 0 -1
vn -0.98079 -0.19509 0
vn 0 -0 -1
vn -1 0 -0
vn -0 -0 -1
vn -0.98079 0.19509 0
vn -0.92388 0.38268 0
vn -0 0 -1
vn -0 0 -1
vn -0.83147 0.55557 0
vn -0.70711 0.70711 0
vn -0 0 -1
vn 0 -0 1
vn -0.55557 0.83147 0
vn -0 0 -1
vn -0.55557 0.83147 0
vn -0 -0 1
vn -0.38268 0.92388 0
vn 0 -0 -1
vn -0.38268 0.92388 0
vn -0.19509 0.98079 0
vn -0 -0 -1
vn 0 0 1
vn -0 1 0
vn 0 0 -1
vn -0 1 0
vn 0 0 -1
vn 0.19509 0.98079 0
vn 0 0 -1
vn 0.38268 0.92388 0
vn 0.55557 0.83147 0
vn 0 -0 -1
vn 0 0 1
vn 0.70711 0.70711 0
vn -0 -0 -1
vn 0.70711 0.70711 0
vn 0.83147 0.55557 0
vn -0 -0 -1
vn 0 0 1
vn 0.92388 0.38268 0
vn -0 -0 -1
vn 0.92388 0.38268 0
vn -0 -0 -1
vn 0.98079 0.19509 0
vn -0 0 -1
vn -0.92388 0.38268 0
vn -1 0 -0
vn -0 0 -1
vn -0 0 -1
vn -0.70711 0.70711 0
vn 0 -0 -1
vn -0.38268 0.92388 0
vn 0 -0 -1
vn 0 1 0
vn 0.38268 0.92388 -0
vn 0 -0 -1
vn -0 -0 -1
vn 0.70711 0.70711 -0
vn -0 0 -1
vn 0.92388 0.38268 -0
vn 0.92388 -0.38268 0
vn 0 -0 -1
vn 1 0 -0
vn 0 -0 -1
vn 0.70711 -0.70711 0
vn -0 0 -1
vn 0 -0 -1
vn 0.38268 -0.92388 0
vn 0 -1 0
vn -0 -0 -1
vn -0.38268 -0.92388 -0
vn 0 -0 -1
vn -0.70711 -0.70711 -0
vn -0 -0 -1
vn -0 -0 -1
vn -0.92388 -0.38268 0
vn -0 -0 1
vn 0.92388 0.38268 -0
vn -0 -0 1
vn 0.38268 -0.92388 0
f 1446//2966 1440//2954 1380//2834
f 1427//2927 1443//2960 1425//2924
f 1443//2959 1444//2962 1387//2848
f 1429//2932 1353//2780 1351//2775
f 1358//2790 1359//2791 1360//2794
f 1351//2775 1430//2933 1429//2932
f 1424//2921 1442//2958 1422//2918
f 1360//2794 1363//2800 1364//2802
f 1365//2804 1363//2800 1366//2806
f 1442//2957 1384//2842 1382//2837
f 1370//2814 1375//2824 1374//2822
f 1442//2957 1443//2959 1384//2842
f 1351//2776 1353//2779 1392//2858
f 1410//2894 1411//2895 1439//2952
f 1419//2911 1441//2956 1417//2908
f 1374//2822 1375//2824 1376//2826
f 1380//2834 1441//2955 1382//2837
f 1353//2780 1429//2932 1355//2784
f 1434//2942 1403//2880 1435//2943
f 1445//2964 1435//2944 1436//2946
f 1417//2908 1441//2956 1440//2953
f 1382//2838 1384//2841 1385//2844
f 1386//2846 1384//2841 1387//2847
f 1412//2898 1414//2901 1439//2952
f 1389//2852 1390//2853 1352//2777
f 1391//2856 1352//2777 1392//2857
f 1393//2860 1392//2857 1354//2781
f 1394//2862 1354//2781 1356//2786
f 1395//2864 1356//2786 1357//2788
f 1396//2866 1357//2788 1358//2789
f 1397//2868 1358//2789 1361//2796
f 1398//2870 1361//2796 1362//2798
f 1399//2872 1362//2798 1364//2801
f 1400//2874 1364//2801 1365//2803
f 1401//2876 1365//2803 1402//2878
f 1403//2879 1402//2878 1367//2807
f 1404//2882 1367//2807 1368//2810
f 1405//2884 1368//2810 1369//2812
f 1406//2886 1369//2812 1371//2816
f 1407//2888 1371//2816 1372//2818
f 1408//2890 1372//2818 1373//2820
f 1409//2892 1373//2820 1374//2821
f 1410//2893 1374//2821 1377//2828
f 1411//2896 1377//2828 1378//2830
f 1412//2897 1378//2830 1413//2900
f 1414//2902 1413//2900 1415//2904
f 1416//2906 1415//2904 1379//2831
f 1417//2907 1379//2831 1418//2910
f 1419//2912 1418//2910 1381//2835
f 1420//2914 1381//2835 1383//2840
f 1421//2916 1383//2840 1385//2843
f 1422//2917 1385//2843 1423//2920
f 1424//2922 1423//2920 1386//2845
f 1425//2923 1386//2845 1426//2926
f 1427//2928 1426//2926 1388//2849
f 1428//2930 1388//2849 1390//2853
f 1389//2852 1352//2777 1391//2856
f 1391//2856 1392//2857 1393//2860
f 1393//2860 1354//2781 1394//2862
f 1394//2862 1356//2786 1395//2864
f 1395//2864 1357//2788 1396//2866
f 1396//2866 1358//2789 1397//2868
f 1397//2868 1361//2796 1398//2870
f 1398//2870 1362//2798 1399//2872
f 1399//2872 1364//2801 1400//2874
f 1400//2874 1365//2803 1401//2876
f 1401//2876 1402//2878 1403//2879
f 1403//2879 1367//2807 1404//2882
f 1404//2882 1368//2810 1405//2884
f 1405//2884 1369//2812 1406//2886
f 1406//2886 1371//2816 1407//2888
f 1407//2888 1372//2818 1408//2890
f 1408//2890 1373//2820 1409//2892
f 1409//2892 1374//2821 1410//2893
f 1410//2893 1377//2828 1411//2896
f 1411//2896 1378//2830 1412//2897
f 1412//2897 1413//2900 1414//2902
f 1414//2902 1415//2904 1416//2906
f 1416//2906 1379//2831 1417//2907
f 1417//2907 1418//2910 1419//2912
f 1419//2912 1381//2835 1420//2914
f 1420//2914 1383//2840 1421//2916
f 1421//2916 1385//2843 1422//2917
f 1422//2917 1423//2920 1424//2922
f 1424//2922 1386//2845 1425//2923
f 1425//2923 1426//2926 1427//2928
f 1427//2928 1388//2849 1428//2930
f 1428//2930 1390//2853 1389//2852
f 1391//2855 1429//2931 1430//2934
f 1417//2908 1440//2953 1416//2905
f 1445//2963 1370//2814 1369//2811
f 1353//2779 1355//2783 1354//2782
f 1387//2847 1351//2776 1390//2854
f 1433//2940 1363//2799 1360//2793
f 1443//2959 1387//2848 1384//2842
f 1425//2924 1443//2960 1424//2921
f 1421//2915 1422//2918 1442//2958
f 1416//2905 1439//2952 1414//2901
f 1408//2889 1437//2948 1438//2950
f 1437//2948 1410//2894 1439//2952
f 1387//2848 1444//2962 1351//2775
f 1434//2941 1363//2799 1433//2940
f 1416//2905 1440//2953 1439//2952
f 1370//2813 1436//2946 1438//2949
f 1355//2784 1429//2932 1431//2936
f 1435//2944 1366//2805 1434//2941
f 1421//2915 1442//2958 1441//2956
f 1424//2921 1443//2960 1442//2958
f 1355//2784 1431//2936 1359//2792
f 1427//2927 1444//2961 1443//2960
f 1420//2913 1441//2956 1419//2911
f 1433//2939 1400//2873 1434//2942
f 1355//2783 1359//2791 1357//2787
f 1352//2778 1390//2854 1351//2776
f 1359//2792 1432//2938 1360//2793
f 1392//2858 1352//2778 1351//2776
f 1366//2806 1445//2963 1368//2809
f 1354//2782 1392//2858 1353//2779
f 1440//2954 1446//2966 1376//2825
f 1356//2785 1354//2782 1355//2783
f 1357//2787 1356//2785 1355//2783
f 1358//2790 1357//2787 1359//2791
f 1358//2790 1360//2794 1361//2795
f 1362//2797 1361//2795 1360//2794
f 1362//2797 1360//2794 1364//2802
f 1365//2804 1364//2802 1363//2800
f 1365//2804 1366//2806 1402//2877
f 1421//2915 1441//2956 1420//2913
f 1367//2808 1402//2877 1366//2806
f 1444//2961 1389//2851 1430//2934
f 1367//2808 1366//2806 1368//2809
f 1369//2811 1368//2809 1445//2963
f 1369//2811 1370//2814 1371//2815
f 1372//2817 1371//2815 1370//2814
f 1372//2817 1370//2814 1373//2819
f 1374//2822 1373//2819 1370//2814
f 1374//2822 1376//2826 1377//2827
f 1378//2829 1377//2827 1376//2826
f 1378//2829 1376//2826 1413//2899
f 1432//2937 1398//2869 1433//2939
f 1415//2903 1413//2899 1376//2826
f 1366//2805 1435//2944 1445//2964
f 1446//2965 1380//2833 1379//2832
f 1379//2832 1415//2903 1446//2965
f 1376//2826 1446//2965 1415//2903
f 1418//2909 1379//2832 1380//2833
f 1380//2833 1382//2838 1381//2836
f 1381//2836 1418//2909 1380//2833
f 1439//2951 1440//2954 1376//2825
f 1383//2839 1381//2836 1382//2838
f 1385//2844 1383//2839 1382//2838
f 1423//2919 1385//2844 1384//2841
f 1376//2825 1437//2947 1439//2951
f 1386//2846 1423//2919 1384//2841
f 1411//2895 1412//2898 1439//2952
f 1426//2925 1386//2846 1387//2847
f 1430//2933 1351//2775 1444//2962
f 1388//2850 1426//2925 1387//2847
f 1370//2813 1438//2949 1437//2947
f 1390//2854 1388//2850 1387//2847
f 1433//2940 1360//2793 1432//2938
f 1391//2855 1430//2934 1389//2851
f 1393//2859 1429//2931 1391//2855
f 1394//2861 1431//2935 1429//2931
f 1394//2861 1429//2931 1393//2859
f 1395//2863 1431//2935 1394//2861
f 1437//2947 1375//2823 1370//2813
f 1395//2863 1396//2865 1431//2935
f 1431//2935 1396//2865 1432//2937
f 1396//2865 1397//2867 1432//2937
f 1441//2955 1442//2957 1382//2837
f 1397//2867 1398//2869 1432//2937
f 1445//2964 1436//2946 1370//2813
f 1398//2869 1399//2871 1433//2939
f 1389//2851 1444//2961 1428//2929
f 1399//2871 1400//2873 1433//2939
f 1432//2938 1359//2792 1431//2936
f 1400//2873 1401//2875 1434//2942
f 1401//2875 1403//2880 1434//2942
f 1403//2880 1404//2881 1435//2943
f 1363//2799 1434//2941 1366//2805
f 1404//2881 1405//2883 1435//2943
f 1405//2883 1436//2945 1435//2943
f 1405//2883 1406//2885 1436//2945
f 1436//2945 1406//2885 1438//2950
f 1406//2885 1407//2887 1438//2950
f 1380//2834 1440//2954 1441//2955
f 1407//2887 1408//2889 1438//2950
f 1428//2929 1444//2961 1427//2927
f 1408//2889 1409//2891 1437//2948
f 1375//2823 1437//2947 1376//2825
f 1409//2891 1410//2894 1437//2948
g Boolean_11_10
v 2.2623 15.44095 -10.80693
v 2.98286 14.87781 -10.80693
v 2.09484 14.59905 -10.80693
v 2.53553 13.79786 -10.80693
v 1.61794 13.88532 -10.80693
v 2.16296 13.34388 -10.80693
v 1.70898 12.97131 -10.80693
v 1.19103 12.69446 -10.80693
v 0.90421 13.40842 -10.80693
v 0.0623 13.24095 -10.80693
v 0.62903 12.52398 -10.80693
v 0.04457 12.46642 -10.80693
v -0.7796 13.40842 -10.80693
v -0.53989 12.52398 -10.80693
v -1.10189 12.69446 -10.80693
v -1.49333 13.88532 -10.80693
v -2.07381 13.34388 -10.80693
v -2.44639 13.79786 -10.80693
v -2.72323 14.3158 -10.80693
v -2.1377 15.44095 -10.80693
v -2.89371 14.87781 -10.80693
v -2.95128 15.46227 -10.80693
v -2.89371 16.04673 -10.80693
v -2.72323 16.60873 -10.80693
v -1.97023 16.28285 -10.80693
v -1.49333 16.99659 -10.80693
v -2.44639 17.12667 -10.80693
v -2.07381 17.58065 -10.80693
v -0.53989 18.40055 -10.80693
v 0.0623 17.64095 -10.80693
v 0.62903 18.40055 -10.80693
v 0.90421 17.47349 -10.80693
v 1.19103 18.23007 -10.80693
v 1.61794 16.99659 -10.80693
v 1.70898 17.95322 -10.80693
v 2.53553 17.12667 -10.80693
v 2.09484 16.28285 -10.80693
v 2.98286 16.04673 -10.80693
v 3.04042 15.46227 -11.6891
v 3.04042 15.46227 -10.80693
v 2.98286 14.87781 -11.6891
v 2.81238 14.3158 -10.80693
v 2.81238 14.3158 -11.6891
v 2.53553 13.79786 -11.6891
v 2.16296 13.34388 -11.6891
v 1.70898 12.97131 -11.6891
v 1.19103 12.69446 -11.6891
v 0.62903 12.52398 -11.6891
v 0.04457 12.46642 -11.6891
v -0.53989 12.52398 -11.6891
v -1.10189 12.69446 -11.6891
v -1.61983 12.97131 -10.80693
v -1.61983 12.97131 -11.6891
v -2.07381 13.34388 -11.6891
v -2.44639 13.79786 -11.6891
v -2.72323 14.3158 -11.6891
v -2.89371 14.87781 -11.6891
v -2.95128 15.46227 -11.6891
v -2.89371 16.04673 -11.6891
v -2.72323 16.60873 -11.6891
v -2.44639 17.12667 -11.6891
v -2.07381 17.58065 -11.6891
v -1.61983 17.95322 -10.80693
v -1.61983 17.95322 -11.6891
v -1.10189 18.23007 -10.80693
v -1.10189 18.23007 -11.6891
v -0.53989 18.40055 -11.6891
v 0.04457 18.45812 -10.80693
v 0.04457 18.45812 -11.6891
v 0.62903 18.40055 -11.6891
v 1.19103 18.23007 -11.6891
v 1.70898 17.95322 -11.6891
v 2.16296 17.58065 -10.80693
v 2.16296 17.58065 -11.6891
v 2.53553 17.12667 -11.6891
v 2.81238 16.60873 -10.80693
v 2.81238 16.60873 -11.6891
v 2.98286 16.04673 -11.6891
v 2.09484 14.59905 -11.6891
v 2.2623 15.44095 -11.6891
v 1.61794 13.88532 -11.6891
v 0.90421 13.40842 -11.6891
v 0.0623 13.24095 -11.6891
v -0.7796 13.40842 -11.6891
v -1.49333 13.88532 -11.6891
v -1.97023 14.59905 -11.6891
v -1.97023 16.28285 -11.6891
v -2.1377 15.44095 -11.6891
v -1.49333 16.99659 -11.6891
v -0.7796 17.47349 -11.6891
v 0.0623 17.64095 -11.6891
v 0.90421 17.47349 -11.6891
v 1.61794 16.99659 -11.6891
v 2.09484 16.28285 -11.6891
v -1.97023 14.59905 -10.80693
v -0.7796 17.47349 -10.80693
vn -1 0 0
vn -0 -0 1
vn 0.98079 -0.19509 0
vn -0 0 1
vn -0 0 1
vn -0.92388 0.38268 0
vn 0.83147 -0.55557 0
vn 0 0 1
vn 0 -0 1
vn -0.70711 0.70711 0
vn 0 -0 1
vn 0.70711 -0.70711 0
vn 0 -0 1
vn 0.55557 -0.83147 0
vn 0.38268 -0.92388 0
vn 0 0 1
vn -0 -0 1
vn -0.38268 0.92388 0
vn 0 1 0
vn -0 0 1
vn 0 0 1
vn 0.19509 -0.98079 0
vn 0 0 1
vn -0 -1 0
vn 0.38268 0.92388 0
vn 0 0 1
vn -0.19509 -0.98079 0
vn -0 0 1
vn -0.38268 -0.92388 0
vn 0 -0 1
vn 0.70711 0.70711 -0
vn -0 -0 1
vn -0.70711 -0.70711 0
vn -0 -0 1
vn -0 -0 1
vn -0.83147 -0.55557 0
vn -0 -0 1
vn -0.92388 -0.38268 0
vn 1 0 0
vn -0 0 1
vn -0 -0 1
vn -0.98079 -0.19509 0
vn -0 0 1
vn -1 0 -0
vn -0 0 1
vn -0.98079 0.19509 -0
vn -0.92388 0.38268 0
vn -0 0 1
vn 0.92388 -0.38268 0
vn 0 0 1
vn 0.70711 -0.70711 0
vn 0 -0 1
vn 0 -0 1
vn -0.83147 0.55557 0
vn 0 -0 1
vn -0.70711 0.70711 0
vn -0.19509 0.98079 0
vn 0 0 1
vn 0 0 1
vn 0 -1 -0
vn 0.19509 0.98079 0
vn 0 0 1
vn -0.38268 -0.92388 -0
vn -0 0 1
vn 0 0 1
vn 0.38268 0.92388 0
vn 0 0 1
vn -0.70711 -0.70711 -0
vn 0.55557 0.83147 0
vn 0 0 1
vn 0.83147 0.55557 0
vn 0 0 1
vn 0 0 1
vn -0.92388 -0.38268 -0
vn 0.98079 0.19509 0
vn 0 0 1
vn -0 0 -1
vn 1 0 0
vn 1 0 0
vn 0 -0 1
vn -0 -0 -1
vn 0.98079 -0.19509 0
vn 0.92388 -0.38268 0
vn -0 0 1
vn -0 0 -1
vn 0.92388 -0.38268 0
vn -0 0 -1
vn 0.83147 -0.55557 0
vn -0 -0 -1
vn 0.70711 -0.70711 0
vn -0 -0 -1
vn 0.55557 -0.83147 0
vn -0 0 -1
vn 0.38268 -0.92388 0
vn 0 -0 -1
vn 0.19509 -0.98079 0
vn -0 -0 -1
vn -0 -1 0
vn 0 -0 -1
vn -0.19509 -0.98079 0
vn -0 -0 -1
vn -0.38268 -0.92388 0
vn -0 -0 1
vn -0.55557 -0.83147 0
vn -0.55557 -0.83147 0
vn -0 -0 -1
vn -0 -0 -1
vn -0.70711 -0.70711 0
vn -0 -0 -1
vn -0.83147 -0.55557 0
vn -0 0 -1
vn -0.92388 -0.38268 0
vn 0 0 -1
vn -0.98079 -0.19509 0
vn 0 -0 -1
vn -1 0 -0
vn -0 -0 -1
vn -0.98079 0.19509 0
vn -0.92388 0.38268 0
vn -0 0 -1
vn -0 0 -1
vn -0.83147 0.55557 0
vn -0.70711 0.70711 0
vn -0 0 -1
vn 0 -0 1
vn -0.55557 0.83147 0
vn -0 0 -1
vn -0.55557 0.83147 0
vn -0 -0 1
vn -0.38268 0.92388 0
vn 0 -0 -1
vn -0.38268 0.92388 0
vn -0.19509 0.98079 0
vn -0 -0 -1
vn 0 0 1
vn -0 1 0
vn 0 0 -1
vn -0 1 0
vn 0 0 -1
vn 0.19509 0.98079 0
vn 0 0 -1
vn 0.38268 0.92388 0
vn 0.55557 0.83147 0
vn 0 -0 -1
vn 0 0 1
vn 0.70711 0.70711 0
vn -0 -0 -1
vn 0.70711 0.70711 0
vn 0.83147 0.55557 0
vn -0 -0 -1
vn 0 0 1
vn 0.92388 0.38268 0
vn -0 -0 -1
vn 0.92388 0.38268 0
vn -0 -0 -1
vn 0.98079 0.19509 0
vn -0 0 -1
vn -0.92388 0.38268 0
vn -1 0 -0
vn -0 0 -1
vn -0 0 -1
vn -0.70711 0.70711 0
vn 0 -0 -1
vn -0.38268 0.92388 0
vn 0 -0 -1
vn 0 1 0
vn 0.38268 0.92388 -0
vn 0 -0 -1
vn -0 -0 -1
vn 0.70711 0.70711 -0
vn -0 0 -1
vn 0.92388 0.38268 -0
vn 0.92388 -0.38268 0
vn 0 -0 -1
vn 1 0 -0
vn 0 -0 -1
vn 0.70711 -0.70711 0
vn -0 0 -1
vn 0 -0 -1
vn 0.38268 -0.92388 0
vn 0 -1 0
vn -0 -0 -1
vn -0.38268 -0.92388 -0
vn 0 -0 -1
vn -0.70711 -0.70711 -0
vn -0 -0 -1
vn -0 -0 -1
vn -0.92388 -0.38268 0
vn -0 -0 1
vn 0.92388 0.38268 -0
vn -0 -0 1
vn 0.38268 -0.92388 0
f 1542//3158 1536//3146 1476//3026
f 1523//3119 1539//3152 1521//3116
f 1539//3151 1540//3154 1483//3040
f 1525//3124 1449//2972 1447//2967
f 1454//2982 1455//2983 1456//2986
f 1447//2967 1526//3125 1525//3124
f 1520//3113 1538//3150 1518//3110
f 1456//2986 1459//2992 1460//2994
f 1461//2996 1459//2992 1462//2998
f 1538//3149 1480//3034 1478//3029
f 1466//3006 1471//3016 1470//3014
f 1538//3149 1539//3151 1480//3034
f 1447//2968 1449//2971 1488//3050
f 1506//3086 1507//3087 1535//3144
f 1515//3103 1537//3148 1513//3100
f 1470//3014 1471//3016 1472//3018
f 1476//3026 1537//3147 1478//3029
f 1449//2972 1525//3124 1451//2976
f 1530//3134 1499//3072 1531//3135
f 1541//3156 1531//3136 1532//3138
f 1513//3100 1537//3148 1536//3145
f 1478//3030 1480//3033 1481//3036
f 1482//3038 1480//3033 1483//3039
f 1508//3090 1510//3093 1535//3144
f 1485//3044 1486//3045 1448//2969
f 1487//3048 1448//2969 1488//3049
f 1489//3052 1488//3049 1450//2973
f 1490//3054 1450//2973 1452//2978
f 1491//3056 1452//2978 1453//2980
f 1492//3058 1453//2980 1454//2981
f 1493//3060 1454//2981 1457//2988
f 1494//3062 1457//2988 1458//2990
f 1495//3064 1458//2990 1460//2993
f 1496//3066 1460//2993 1461//2995
f 1497//3068 1461//2995 1498//3070
f 1499//3071 1498//3070 1463//2999
f 1500//3074 1463//2999 1464//3002
f 1501//3076 1464//3002 1465//3004
f 1502//3078 1465//3004 1467//3008
f 1503//3080 1467//3008 1468//3010
f 1504//3082 1468//3010 1469//3012
f 1505//3084 1469//3012 1470//3013
f 1506//3085 1470//3013 1473//3020
f 1507//3088 1473//3020 1474//3022
f 1508//3089 1474//3022 1509//3092
f 1510//3094 1509//3092 1511//3096
f 1512//3098 1511//3096 1475//3023
f 1513//3099 1475//3023 1514//3102
f 1515//3104 1514//3102 1477//3027
f 1516//3106 1477//3027 1479//3032
f 1517//3108 1479//3032 1481//3035
f 1518//3109 1481//3035 1519//3112
f 1520//3114 1519//3112 1482//3037
f 1521//3115 1482//3037 1522//3118
f 1523//3120 1522//3118 1484//3041
f 1524//3122 1484//3041 1486//3045
f 1485//3044 1448//2969 1487//3048
f 1487//3048 1488//3049 1489//3052
f 1489//3052 1450//2973 1490//3054
f 1490//3054 1452//2978 1491//3056
f 1491//3056 1453//2980 1492//3058
f 1492//3058 1454//2981 1493//3060
f 1493//3060 1457//2988 1494//3062
f 1494//3062 1458//2990 1495//3064
f 1495//3064 1460//2993 1496//3066
f 1496//3066 1461//2995 1497//3068
f 1497//3068 1498//3070 1499//3071
f 1499//3071 1463//2999 1500//3074
f 1500//3074 1464//3002 1501//3076
f 1501//3076 1465//3004 1502//3078
f 1502//3078 1467//3008 1503//3080
f 1503//3080 1468//3010 1504//3082
f 1504//3082 1469//3012 1505//3084
f 1505//3084 1470//3013 1506//3085
f 1506//3085 1473//3020 1507//3088
f 1507//3088 1474//3022 1508//3089
f 1508//3089 1509//3092 1510//3094
f 1510//3094 1511//3096 1512//3098
f 1512//3098 1475//3023 1513//3099
f 1513//3099 1514//3102 1515//3104
f 1515//3104 1477//3027 1516//3106
f 1516//3106 1479//3032 1517//3108
f 1517//3108 1481//3035 1518//3109
f 1518//3109 1519//3112 1520//3114
f 1520//3114 1482//3037 1521//3115
f 1521//3115 1522//3118 1523//3120
f 1523//3120 1484//3041 1524//3122
f 1524//3122 1486//3045 1485//3044
f 1487//3047 1525//3123 1526//3126
f 1513//3100 1536//3145 1512//3097
f 1541//3155 1466//3006 1465//3003
f 1449//2971 1451//2975 1450//2974
f 1483//3039 1447//2968 1486//3046
f 1529//3132 1459//2991 1456//2985
f 1539//3151 1483//3040 1480//3034
f 1521//3116 1539//3152 1520//3113
f 1517//3107 1518//3110 1538//3150
f 1512//3097 1535//3144 1510//3093
f 1504//3081 1533//3140 1534//3142
f 1533//3140 1506//3086 1535//3144
f 1483//3040 1540//3154 1447//2967
f 1530//3133 1459//2991 1529//3132
f 1512//3097 1536//3145 1535//3144
f 1466//3005 1532//3138 1534//3141
f 1451//2976 1525//3124 1527//3128
f 1531//3136 1462//2997 1530//3133
f 1517//3107 1538//3150 1537//3148
f 1520//3113 1539//3152 1538//3150
f 1451//2976 1527//3128 1455//2984
f 1523//3119 1540//3153 1539//3152
f 1516//3105 1537//3148 1515//3103
f 1529//3131 1496//3065 1530//3134
f 1451//2975 1455//2983 1453//2979
f 1448//2970 1486//3046 1447//2968
f 1455//2984 1528//3130 1456//2985
f 1488//3050 1448//2970 1447//2968
f 1462//2998 1541//3155 1464//3001
f 1450//2974 1488//3050 1449//2971
f 1536//3146 1542//3158 1472//3017
f 1452//2977 1450//2974 1451//2975
f 1453//2979 1452//2977 1451//2975
f 1454//2982 1453//2979 1455//2983
f 1454//2982 1456//2986 1457//2987
f 1458//2989 1457//2987 1456//2986
f 1458//2989 1456//2986 1460//2994
f 1461//2996 1460//2994 1459//2992
f 1461//2996 1462//2998 1498//3069
f 1517//3107 1537//3148 1516//3105
f 1463//3000 1498//3069 1462//2998
f 1540//3153 1485//3043 1526//3126
f 1463//3000 1462//2998 1464//3001
f 1465//3003 1464//3001 1541//3155
f 1465//3003 1466//3006 1467//3007
f 1468//3009 1467//3007 1466//3006
f 1468//3009 1466//3006 1469//3011
f 1470//3014 1469//3011 1466//3006
f 1470//3014 1472//3018 1473//3019
f 1474//3021 1473//3019 1472//3018
f 1474//3021 1472//3018 1509//3091
f 1528//3129 1494//3061 1529//3131
f 1511//3095 1509//3091 1472//3018
f 1462//2997 1531//3136 1541//3156
f 1542//3157 1476//3025 1475//3024
f 1475//3024 1511//3095 1542//3157
f 1472//3018 1542//3157 1511//3095
f 1514//3101 1475//3024 1476//3025
f 1476//3025 1478//3030 1477//3028
f 1477//3028 1514//3101 1476//3025
f 1535//3143 1536//3146 1472//3017
f 1479//3031 1477//3028 1478//3030
f 1481//3036 1479//3031 1478//3030
f 1519//3111 1481//3036 1480//3033
f 1472//3017 1533//3139 1535//3143
f 1482//3038 1519//3111 1480//3033
f 1507//3087 1508//3090 1535//3144
f 1522//3117 1482//3038 1483//3039
f 1526//3125 1447//2967 1540//3154
f 1484//3042 1522//3117 1483//3039
f 1466//3005 1534//3141 1533//3139
f 1486//3046 1484//3042 1483//3039
f 1529//3132 1456//2985 1528//3130
f 1487//3047 1526//3126 1485//3043
f 1489//3051 1525//3123 1487//3047
f 1490//3053 1527//3127 1525//3123
f 1490//3053 1525//3123 1489//3051
f 1491//3055 1527//3127 1490//3053
f 1533//3139 1471//3015 1466//3005
f 1491//3055 1492//3057 1527//3127
f 1527//3127 1492//3057 1528//3129
f 1492//3057 1493//3059 1528//3129
f 1537//3147 1538//3149 1478//3029
f 1493//3059 1494//3061 1528//3129
f 1541//3156 1532//3138 1466//3005
f 1494//3061 1495//3063 1529//3131
f 1485//3043 1540//3153 1524//3121
f 1495//3063 1496//3065 1529//3131
f 1528//3130 1455//2984 1527//3128
f 1496//3065 1497//3067 1530//3134
f 1497//3067 1499//3072 1530//3134
f 1499//3072 1500//3073 1531//3135
f 1459//2991 1530//3133 1462//2997
f 1500//3073 1501//3075 1531//3135
f 1501//3075 1532//3137 1531//3135
f 1501//3075 1502//3077 1532//3137
f 1532//3137 1502//3077 1534//3142
f 1502//3077 1503//3079 1534//3142
f 1476//3026 1536//3146 1537//3147
f 1503//3079 1504//3081 1534//3142
f 1524//3121 1540//3153 1523//3119
f 1504//3081 1505//3083 1533//3140
f 1471//3015 1533//3139 1472//3017
f 1505//3083 1506//3086 1533//3140
g Boolean_11_11
v 2.2623 15.44095 -12.33311
v 2.98286 14.87781 -12.33311
v 2.09484 14.59905 -12.33311
v 2.53553 13.79786 -12.33311
v 1.61794 13.88532 -12.33311
v 2.16296 13.34388 -12.33311
v 1.70898 12.97131 -12.33311
v 1.19103 12.69446 -12.33311
v 0.90421 13.40842 -12.33311
v 0.0623 13.24095 -12.33311
v 0.62903 12.52398 -12.33311
v 0.04457 12.46642 -12.33311
v -0.7796 13.40842 -12.33311
v -0.53989 12.52398 -12.33311
v -1.10189 12.69446 -12.33311
v -1.49333 13.88532 -12.33311
v -2.07381 13.34388 -12.33311
v -2.44639 13.79786 -12.33311
v -2.72323 14.3158 -12.33311
v -2.1377 15.44095 -12.33311
v -2.89371 14.87781 -12.33311
v -2.95128 15.46227 -12.33311
v -2.89371 16.04673 -12.33311
v -2.72323 16.60873 -12.33311
v -1.97023 16.28285 -12.33311
v -1.49333 16.99659 -12.33311
v -2.44639 17.12667 -12.33311
v -2.07381 17.58065 -12.33311
v -0.53989 18.40055 -12.33311
v 0.0623 17.64095 -12.33311
v 0.62903 18.40055 -12.33311
v 0.90421 17.47349 -12.33311
v 1.19103 18.23007 -12.33311
v 1.61794 16.99659 -12.33311
v 1.70898 17.95322 -12.33311
v 2.53553 17.12667 -12.33311
v 2.09484 16.28285 -12.33311
v 2.98286 16.04673 -12.33311
v 3.04042 15.46227 -13.21527
v 3.04042 15.46227 -12.33311
v 2.98286 14.87781 -13.21527
v 2.81238 14.3158 -12.33311
v 2.81238 14.3158 -13.21527
v 2.53553 13.79786 -13.21527
v 2.16296 13.34388 -13.21527
v 1.70898 12.97131 -13.21527
v 1.19103 12.69446 -13.21527
v 0.62903 12.52398 -13.21527
v 0.04457 12.46642 -13.21527
v -0.53989 12.52398 -13.21527
v -1.10189 12.69446 -13.21527
v -1.61983 12.97131 -12.33311
v -1.61983 12.97131 -13.21527
v -2.07381 13.34388 -13.21527
v -2.44639 13.79786 -13.21527
v -2.72323 14.3158 -13.21527
v -2.89371 14.87781 -13.21527
v -2.95128 15.46227 -13.21527
v -2.89371 16.04673 -13.21527
v -2.72323 16.60873 -13.21527
v -2.44639 17.12667 -13.21527
v -2.07381 17.58065 -13.21527
v -1.61983 17.95322 -12.33311
v -1.61983 17.95322 -13.21527
v -1.10189 18.23007 -12.33311
v -1.10189 18.23007 -13.21527
v -0.53989 18.40055 -13.21527
v 0.04457 18.45812 -12.33311
v 0.04457 18.45812 -13.21527
v 0.62903 18.40055 -13.21527
v 1.19103 18.23007 -13.21527
v 1.70898 17.95322 -13.21527
v 2.16296 17.58065 -12.33311
v 2.16296 17.58065 -13.21527
v 2.53553 17.12667 -13.21527
v 2.81238 16.60873 -12.33311
v 2.81238 16.60873 -13.21527
v 2.98286 16.04673 -13.21527
v 2.09484 14.59905 -13.21527
v 2.2623 15.44095 -13.21527
v 1.61794 13.88532 -13.21527
v 0.90421 13.40842 -13.21527
v 0.0623 13.24095 -13.21527
v -0.7796 13.40842 -13.21527
v -1.49333 13.88532 -13.21527
v -1.97023 14.59905 -13.21527
v -1.97023 16.28285 -13.21527
v -2.1377 15.44095 -13.21527
v -1.49333 16.99659 -13.21527
v -0.7796 17.47349 -13.21527
v 0.0623 17.64095 -13.21527
v 0.90421 17.47349 -13.21527
v 1.61794 16.99659 -13.21527
v 2.09484 16.28285 -13.21527
v -1.97023 14.59905 -12.33311
v -0.7796 17.47349 -12.33311
vn -1 0 0
vn -0 -0 1
vn 0.98079 -0.19509 0
vn -0 0 1
vn -0 0 1
vn -0.92388 0.38268 0
vn 0.83147 -0.55557 0
vn 0 0 1
vn 0 -0 1
vn -0.70711 0.70711 0
vn 0 -0 1
vn 0.70711 -0.70711 0
vn 0 -0 1
vn 0.55557 -0.83147 0
vn 0.38268 -0.92388 0
vn 0 0 1
vn -0 -0 1
vn -0.38268 0.92388 0
vn 0 1 0
vn -0 0 1
vn 0 0 1
vn 0.19509 -0.98079 0
vn 0 0 1
vn -0 -1 0
vn 0.38268 0.92388 0
vn 0 0 1
vn -0.19509 -0.98079 0
vn -0 0 1
vn -0.38268 -0.92388 0
vn 0 -0 1
vn 0.70711 0.70711 -0
vn -0 -0 1
vn -0.70711 -0.70711 0
vn -0 -0 1
vn -0 -0 1
vn -0.83147 -0.55557 0
vn -0 -0 1
vn -0.92388 -0.38268 0
vn 1 0 0
vn -0 0 1
vn -0 -0 1
vn -0.98079 -0.19509 0
vn -0 0 1
vn -1 0 -0
vn -0 0 1
vn -0.98079 0.19509 -0
vn -0.92388 0.38268 0
vn -0 0 1
vn 0.92388 -0.38268 0
vn 0 0 1
vn 0.70711 -0.70711 0
vn 0 -0 1
vn 0 -0 1
vn -0.83147 0.55557 0
vn 0 -0 1
vn -0.70711 0.70711 0
vn -0.19509 0.98079 0
vn 0 0 1
vn 0 0 1
vn 0 -1 -0
vn 0.19509 0.98079 0
vn 0 0 1
vn -0.38268 -0.92388 -0
vn -0 0 1
vn 0 0 1
vn 0.38268 0.92388 0
vn 0 0 1
vn -0.70711 -0.70711 -0
vn 0.55557 0.83147 0
vn 0 0 1
vn 0.83147 0.55557 0
vn 0 0 1
vn 0 0 1
vn -0.92388 -0.38268 -0
vn 0.98079 0.19509 0
vn 0 0 1
vn -0 0 -1
vn 1 0 0
vn 1 0 0
vn 0 -0 1
vn -0 -0 -1
vn 0.98079 -0.19509 0
vn 0.92388 -0.38268 0
vn -0 0 1
vn -0 0 -1
vn 0.92388 -0.38268 0
vn -0 0 -1
vn 0.83147 -0.55557 0
vn -0 -0 -1
vn 0.70711 -0.70711 0
vn -0 -0 -1
vn 0.55557 -0.83147 0
vn -0 0 -1
vn 0.38268 -0.92388 0
vn 0 -0 -1
vn 0.19509 -0.98079 0
vn -0 -0 -1
vn -0 -1 0
vn 0 -0 -1
vn -0.19509 -0.98079 0
vn -0 -0 -1
vn -0.38268 -0.92388 0
vn -0 -0 1
vn -0.55557 -0.83147 0
vn -0.55557 -0.83147 0
vn -0 -0 -1
vn -0 -0 -1
vn -0.70711 -0.70711 0
vn -0 -0 -1
vn -0.83147 -0.55557 0
vn -0 0 -1
vn -0.92388 -0.38268 0
vn 0 0 -1
vn -0.98079 -0.19509 0
vn 0 -0 -1
vn -1 0 -0
vn -0 -0 -1
vn -0.98079 0.19509 0
vn -0.92388 0.38268 0
vn -0 0 -1
vn -0 0 -1
vn -0.83147 0.55557 0
vn -0.70711 0.70711 0
vn -0 0 -1
vn 0 -0 1
vn -0.55557 0.83147 0
vn -0 0 -1
vn -0.55557 0.83147 0
vn -0 -0 1
vn -0.38268 0.92388 0
vn 0 -0 -1
vn -0.38268 0.92388 0
vn -0.19509 0.98079 0
vn -0 -0 -1
vn 0 0 1
vn -0 1 0
vn 0 0 -1
vn -0 1 0
vn 0 0 -1
vn 0.19509 0.98079 0
vn 0 0 -1
vn 0.38268 0.92388 0
vn 0.55557 0.83147 0
vn 0 -0 -1
vn 0 0 1
vn 0.70711 0.70711 0
vn -0 -0 -1
vn 0.70711 0.70711 0
vn 0.83147 0.55557 0
vn -0 -0 -1
vn 0 0 1
vn 0.92388 0.38268 0
vn -0 -0 -1
vn 0.92388 0.38268 0
vn -0 -0 -1
vn 0.98079 0.19509 0
vn -0 0 -1
vn -0.92388 0.38268 0
vn -1 0 -0
vn -0 0 -1
vn -0 0 -1
vn -0.70711 0.70711 0
vn 0 -0 -1
vn -0.38268 0.92388 0
vn 0 -0 -1
vn 0 1 0
vn 0.38268 0.92388 -0
vn 0 -0 -1
vn -0 -0 -1
vn 0.70711 0.70711 -0
vn -0 0 -1
vn 0.92388 0.38268 -0
vn 0.92388 -0.38268 0
vn 0 -0 -1
vn 1 0 -0
vn 0 -0 -1
vn 0.70711 -0.70711 0
vn -0 0 -1
vn 0 -0 -1
vn 0.38268 -0.92388 0
vn 0 -1 0
vn -0 -0 -1
vn -0.38268 -0.92388 -0
vn 0 -0 -1
vn -0.70711 -0.70711 -0
vn -0 -0 -1
vn -0 -0 -1
vn -0.92388 -0.38268 0
vn -0 -0 1
vn 0.92388 0.38268 -0
vn -0 -0 1
vn 0.38268 -0.92388 0
f 1638//3350 1632//3338 1572//3218
f 1619//3311 1635//3344 1617//3308
f 1635//3343 1636//3346 1579//3232
f 1621//3316 1545//3164 1543//3159
f 1550//3174 1551//3175 1552//3178
f 1543//3159 1622//3317 1621//3316
f 1616//3305 1634//3342 1614//3302
f 1552//3178 1555//3184 1556//3186
f 1557//3188 1555//3184 1558//3190
f 1634//3341 1576//3226 1574//3221
f 1562//3198 1567//3208 1566//3206
f 1634//3341 1635//3343 1576//3226
f 1543//3160 1545//3163 1584//3242
f 1602//3278 1603//3279 1631//3336
f 1611//3295 1633//3340 1609//3292
f 1566//3206 1567//3208 1568//3210
f 1572//3218 1633//3339 1574//3221
f 1545//3164 1621//3316 1547//3168
f 1626//3326 1595//3264 1627//3327
f 1637//3348 1627//3328 1628//3330
f 1609//3292 1633//3340 1632//3337
f 1574//3222 1576//3225 1577//3228
f 1578//3230 1576//3225 1579//3231
f 1604//3282 1606//3285 1631//3336
f 1581//3236 1582//3237 1544//3161
f 1583//3240 1544//3161 1584//3241
f 1585//3244 1584//3241 1546//3165
f 1586//3246 1546//3165 1548//3170
f 1587//3248 1548//3170 1549//3172
f 1588//3250 1549//3172 1550//3173
f 1589//3252 1550//3173 1553//3180
f 1590//3254 1553//3180 1554//3182
f 1591//3256 1554//3182 1556//3185
f 1592//3258 1556//3185 1557//3187
f 1593//3260 1557//3187 1594//3262
f 1595//3263 1594//3262 1559//3191
f 1596//3266 1559//3191 1560//3194
f 1597//3268 1560//3194 1561//3196
f 1598//3270 1561//3196 1563//3200
f 1599//3272 1563//3200 1564//3202
f 1600//3274 1564//3202 1565//3204
f 1601//3276 1565//3204 1566//3205
f 1602//3277 1566//3205 1569//3212
f 1603//3280 1569//3212 1570//3214
f 1604//3281 1570//3214 1605//3284
f 1606//3286 1605//3284 1607//3288
f 1608//3290 1607//3288 1571//3215
f 1609//3291 1571//3215 1610//3294
f 1611//3296 1610//3294 1573//3219
f 1612//3298 1573//3219 1575//3224
f 1613//3300 1575//3224 1577//3227
f 1614//3301 1577//3227 1615//3304
f 1616//3306 1615//3304 1578//3229
f 1617//3307 1578//3229 1618//3310
f 1619//3312 1618//3310 1580//3233
f 1620//3314 1580//3233 1582//3237
f 1581//3236 1544//3161 1583//3240
f 1583//3240 1584//3241 1585//3244
f 1585//3244 1546//3165 1586//3246
f 1586//3246 1548//3170 1587//3248
f 1587//3248 1549//3172 1588//3250
f 1588//3250 1550//3173 1589//3252
f 1589//3252 1553//3180 1590//3254
f 1590//3254 1554//3182 1591//3256
f 1591//3256 1556//3185 1592//3258
f 1592//3258 1557//3187 1593//3260
f 1593//3260 1594//3262 1595//3263
f 1595//3263 1559//3191 1596//3266
f 1596//3266 1560//3194 1597//3268
f 1597//3268 1561//3196 1598//3270
f 1598//3270 1563//3200 1599//3272
f 1599//3272 1564//3202 1600//3274
f 1600//3274 1565//3204 1601//3276
f 1601//3276 1566//3205 1602//3277
f 1602//3277 1569//3212 1603//3280
f 1603//3280 1570//3214 1604//3281
f 1604//3281 1605//3284 1606//3286
f 1606//3286 1607//3288 1608//3290
f 1608//3290 1571//3215 1609//3291
f 1609//3291 1610//3294 1611//3296
f 1611//3296 1573//3219 1612//3298
f 1612//3298 1575//3224 1613//3300
f 1613//3300 1577//3227 1614//3301
f 1614//3301 1615//3304 1616//3306
f 1616//3306 1578//3229 1617//3307
f 1617//3307 1618//3310 1619//3312
f 1619//3312 1580//3233 1620//3314
f 1620//3314 1582//3237 1581//3236
f 1583//3239 1621//3315 1622//3318
f 1609//3292 1632//3337 1608//3289
f 1637//3347 1562//3198 1561//3195
f 1545//3163 1547//3167 1546//3166
f 1579//3231 1543//3160 1582//3238
f 1625//3324 1555//3183 1552//3177
f 1635//3343 1579//3232 1576//3226
f 1617//3308 1635//3344 1616//3305
f 1613//3299 1614//3302 1634//3342
f 1608//3289 1631//3336 1606//3285
f 1600//3273 1629//3332 1630//3334
f 1629//3332 1602//3278 1631//3336
f 1579//3232 1636//3346 1543//3159
f 1626//3325 1555//3183 1625//3324
f 1608//3289 1632//3337 1631//3336
f 1562//3197 1628//3330 1630//3333
f 1547//3168 1621//3316 1623//3320
f 1627//3328 1558//3189 1626//3325
f 1613//3299 1634//3342 1633//3340
f 1616//3305 1635//3344 1634//3342
f 1547//3168 1623//3320 1551//3176
f 1619//3311 1636//3345 1635//3344
f 1612//3297 1633//3340 1611//3295
f 1625//3323 1592//3257 1626//3326
f 1547//3167 1551//3175 1549//3171
f 1544//3162 1582//3238 1543//3160
f 1551//3176 1624//3322 1552//3177
f 1584//3242 1544//3162 1543//3160
f 1558//3190 1637//3347 1560//3193
f 1546//3166 1584//3242 1545//3163
f 1632//3338 1638//3350 1568//3209
f 1548//3169 1546//3166 1547//3167
f 1549//3171 1548//3169 1547//3167
f 1550//3174 1549//3171 1551//3175
f 1550//3174 1552//3178 1553//3179
f 1554//3181 1553//3179 1552//3178
f 1554//3181 1552//3178 1556//3186
f 1557//3188 1556//3186 1555//3184
f 1557//3188 1558//3190 1594//3261
f 1613//3299 1633//3340 1612//3297
f 1559//3192 1594//3261 1558//3190
f 1636//3345 1581//3235 1622//3318
f 1559//3192 1558//3190 1560//3193
f 1561//3195 1560//3193 1637//3347
f 1561//3195 1562//3198 1563//3199
f 1564//3201 1563//3199 1562//3198
f 1564//3201 1562//3198 1565//3203
f 1566//3206 1565//3203 1562//3198
f 1566//3206 1568//3210 1569//3211
f 1570//3213 1569//3211 1568//3210
f 1570//3213 1568//3210 1605//3283
f 1624//3321 1590//3253 1625//3323
f 1607//3287 1605//3283 1568//3210
f 1558//3189 1627//3328 1637//3348
f 1638//3349 1572//3217 1571//3216
f 1571//3216 1607//3287 1638//3349
f 1568//3210 1638//3349 1607//3287
f 1610//3293 1571//3216 1572//3217
f 1572//3217 1574//3222 1573//3220
f 1573//3220 1610//3293 1572//3217
f 1631//3335 1632//3338 1568//3209
f 1575//3223 1573//3220 1574//3222
f 1577//3228 1575//3223 1574//3222
f 1615//3303 1577//3228 1576//3225
f 1568//3209 1629//3331 1631//3335
f 1578//3230 1615//3303 1576//3225
f 1603//3279 1604//3282 1631//3336
f 1618//3309 1578//3230 1579//3231
f 1622//3317 1543//3159 1636//3346
f 1580//3234 1618//3309 1579//3231
f 1562//3197 1630//3333 1629//3331
f 1582//3238 1580//3234 1579//3231
f 1625//3324 1552//3177 1624//3322
f 1583//3239 1622//3318 1581//3235
f 1585//3243 1621//3315 1583//3239
f 1586//3245 1623//3319 1621//3315
f 1586//3245 1621//3315 1585//3243
f 1587//3247 1623//3319 1586//3245
f 1629//3331 1567//3207 1562//3197
f 1587//3247 1588//3249 1623//3319
f 1623//3319 1588//3249 1624//3321
f 1588//3249 1589//3251 1624//3321
f 1633//3339 1634//3341 1574//3221
f 1589//3251 1590//3253 1624//3321
f 1637//3348 1628//3330 1562//3197
f 1590//3253 1591//3255 1625//3323
f 1581//3235 1636//3345 1620//3313
f 1591//3255 1592//3257 1625//3323
f 1624//3322 1551//3176 1623//3320
f 1592//3257 1593//3259 1626//3326
f 1593//3259 1595//3264 1626//3326
f 1595//3264 1596//3265 1627//3327
f 1555//3183 1626//3325 1558//3189
f 1596//3265 1597//3267 1627//3327
f 1597//3267 1628//3329 1627//3327
f 1597//3267 1598//3269 1628//3329
f 1628//3329 1598//3269 1630//3334
f 1598//3269 1599//3271 1630//3334
f 1572//3218 1632//3338 1633//3339
f 1599//3271 1600//3273 1630//3334
f 1620//3313 1636//3345 1619//3311
f 1600//3273 1601//3275 1629//3332
f 1567//3207 1629//3331 1568//3209
f 1601//3275 1602//3278 1629//3332
